# Supplementary material for: DDX3X and DDX3Y are redundant in protein synthesis
Source: RNA. 2021 Dec;27(12):1577–88. doi: 10.1261/rna.078926.121 (PMC8594478; doi:10.1261/rna.078926.121)
Supplement: Supplemental Material [file supp_078926.121_Supplemental_Table_S1.tsv]

	initial	trimmed	bef_rRNA	aft_rRNA	mapped_uniq
HCT116_DDX3Xdegron_lentiCTRL_DMSO_rep1_ribo	17,850,616	16,551,806	6552708	2916910	1200987
HCT116_DDX3Xdegron_lentiCTRL_DMSO_rep2_ribo	22,229,218	20,704,559	7153138	3153849	1397699
HCT116_DDX3Xdegron_lentiCTRL_IAA_rep1_ribo	14,673,237	13,815,943	5452670	2288296	957116
HCT116_DDX3Xdegron_lentiCTRL_IAA_rep2_ribo	17,852,731	16,728,238	6134424	2399405	1061292
HCT116_DDX3Xdegron_lentiDDX3X_IAA_rep1_ribo	15,460,142	14,501,919	6014694	2685762	1169905
HCT116_DDX3Xdegron_lentiDDX3X_IAA_rep2_ribo	21,447,254	20,568,577	7727413	3762702	1631804
HCT116_DDX3Xdegron_lentiDDX3Y_IAA_rep1_ribo	17,738,934	16,735,910	6569224	3349324	1365269
HCT116_DDX3Xdegron_lentiDDX3Y_IAA_rep2_ribo	15,147,444	14,331,042	6562501	2943803	1408765
HCT116_DDX3Xdegron_lentiCTRL_DMSO_rep1_rna	40330766	40330766	40330766	34681430	29346643
HCT116_DDX3Xdegron_lentiCTRL_DMSO_rep2_rna	68402394	68402394	68402394	60367924	50373023
HCT116_DDX3Xdegron_lentiCTRL_IAA_rep1_rna	40799144	40799144	40799144	37146354	31111493
HCT116_DDX3Xdegron_lentiCTRL_IAA_rep2_rna	51002911	51002911	51002911	36796138	30659718
HCT116_DDX3Xdegron_lentiDDX3X_IAA_rep1_rna	50134309	50134309	50134309	41179315	34744078
HCT116_DDX3Xdegron_lentiDDX3X_IAA_rep2_rna	40171469	40171469	40171469	32803860	27231806
HCT116_DDX3Xdegron_lentiDDX3Y_IAA_rep1_rna	40549691	40549691	40549691	36228720	30342985
HCT116_DDX3Xdegron_lentiDDX3Y_IAA_rep2_rna	72410573	72410573	72410573	68137536	57399361
