# Supplementary material for: DDX3X and DDX3Y are redundant in protein synthesis
Source: RNA. 2021 Dec;27(12):1577–88. doi: 10.1261/rna.078926.121 (PMC8594478; doi:10.1261/rna.078926.121)
Supplement: Supplemental Material [file supp_078926.121_Supplemental_Table_S2.xlsx]

## Sheet: results_cds_25min_iaadmso
	baseMean_riborna	log2FoldChange_riborna	padj_riborna	symb	biotype	baseMean_rna	log2FoldChange_rna	padj_rna	baseMean_ribo	log2FoldChange_ribo	padj_ribo	tx_type	log10_padj_riborna	symb_deplot	nudgey	nudgex
ENSG00000163399.16	4013.9	-1.33432	3.38676e-45	ATP1A1	all genes	23402.6	0.647624	3.46583e-21	671.02	-0.688453	2.11463e-09	TE_down	-44.4702	NA	NA	NA
ENSG00000168056.16	2501.81	-1.757	2.18289e-44	LTBP3	all genes	19332.4	1.46527	3.67468e-108	226.268	-0.29981	0.475628	TE_down	-43.661	NA	NA	NA
ENSG00000005486.17	489.222	-2.99539	1.51898e-41	RHBDD2	all genes	3242.26	1.43582	8.03136e-67	66.0075	-1.58039	0.000133882	TE_down	-40.8184	RHBDD2	-0.5	0.3
ENSG00000123989.14	1639.4	-1.94002	2.02233e-32	CHPF	all genes	11697.7	0.687824	3.00767e-18	186.989	-1.25326	2.14279e-09	TE_down	-31.6941	NA	NA	NA
ENSG00000171603.18	1044.06	-1.60767	4.00961e-27	CLSTN1	all genes	5859.86	0.471578	4.62102e-09	183.623	-1.14103	8.08518e-08	TE_down	-26.3969	NA	NA	NA
ENSG00000138166.6	1114.21	-1.69287	1.04543e-23	DUSP5	all genes	7664.89	0.385762	1.34824e-06	138.53	-1.31448	1.31757e-07	TE_down	-22.9807	NA	NA	NA
ENSG00000087460.25	2857.55	-1.06506	3.07752e-22	GNAS	all genes	17608.7	0.297896	8.22656e-05	438.749	-0.768842	2.74809e-08	TE_down	-21.5118	NA	NA	NA
ENSG00000159840.16	1451.08	-1.41226	4.31903e-21	ZYX	all genes	9301.78	0.878407	1.31063e-31	208.545	-0.534233	0.0597798	TE_down	-20.3646	NA	NA	NA
ENSG00000183864.5	359.749	-2.34186	5.93058e-20	TOB2	all genes	2250.07	1.70693	7.58613e-73	54.0593	-0.628781	0.463422	TE_down	-19.2269	NA	NA	NA
ENSG00000130522.6	916.494	-1.87079	3.44345e-19	JUND	all genes	6611.22	1.36561	3.01335e-64	101.931	-0.518298	0.359514	TE_down	-18.463	NA	NA	NA
ENSG00000065000.18	1264.62	-1.51039	4.33212e-19	AP3D1	all genes	8837.66	1.22388	2.67553e-59	152.236	-0.286788	0.650938	TE_down	-18.3633	NA	NA	NA
ENSG00000071894.17	786.138	-1.46087	4.77079e-17	CPSF1	all genes	4741.91	0.728565	4.78544e-20	125.002	-0.740222	0.0310318	TE_down	-16.3214	NA	NA	NA
ENSG00000187017.17	574.45	-1.7041	1.1221e-16	ESPN	all genes	3836.39	0.947362	1.1646e-31	76.2863	-0.766417	0.128397	TE_down	-15.95	NA	NA	NA
ENSG00000167671.12	433.474	-2.20851	1.67391e-16	UBXN6	all genes	3191.01	0.85968	1.12893e-23	45.4858	-1.36051	0.0132823	TE_down	-15.7763	NA	NA	NA
ENSG00000149782.11	1129.49	-1.42012	1.06288e-15	PLCB3	all genes	8726.43	1.06949	7.62573e-51	102.023	-0.350586	0.630751	TE_down	-14.9735	NA	NA	NA
ENSG00000132463.14	932.229	-1.13981	1.43835e-13	GRSF1	all genes	4911.22	0.797857	1.46215e-23	177.255	-0.347577	0.432294	TE_down	-12.8421	NA	NA	NA
ENSG00000064961.19	631.135	-1.47192	6.3268e-13	HMG20B	all genes	3949.76	0.530748	1.0448e-09	94.4674	-0.946735	0.00959837	TE_down	-12.1988	NA	NA	NA
ENSG00000074181.9	592.957	-1.73238	2.57478e-12	NOTCH3	all genes	4265.48	0.547569	1.109e-09	66.2044	-1.18181	0.00634888	TE_down	-11.5893	NA	NA	NA
ENSG00000149218.5	513.249	-1.50979	6.97243e-12	ENDOD1	all genes	2921.7	0.245438	0.0181572	88.549	-1.27285	0.000197303	TE_down	-11.1566	NA	NA	NA
ENSG00000099956.19	446.165	-1.64301	1.46711e-11	SMARCB1	all genes	2313.3	0.735759	4.80387e-13	86.293	-0.90929	0.0310318	TE_down	-10.8335	NA	NA	NA
ENSG00000175130.7	689.126	-1.19061	1.85636e-11	MARCKSL1	all genes	1941.91	0.191158	0.141726	199.481	-1.00473	1.22787e-06	TE_down	-10.7313	NA	NA	NA
ENSG00000159692.15	621.775	-1.47627	1.94908e-11	CTBP1	all genes	4157.18	0.66783	5.13454e-15	82.3089	-0.816038	0.0737492	TE_down	-10.7102	NA	NA	NA
ENSG00000239264.9	740.282	-1.54509	2.26494e-11	TXNDC5	all genes	4101.64	0.799441	2.94912e-15	132.481	-0.750518	0.0212122	TE_down	-10.6449	NA	NA	NA
ENSG00000164880.16	780.125	-1.32904	2.62369e-11	INTS1	all genes	5234.46	0.593325	3.51219e-13	102.51	-0.72939	0.0805886	TE_down	-10.5811	NA	NA	NA
ENSG00000142949.17	1556.53	-0.94711	3.25201e-11	PTPRF	all genes	10958.4	0.391452	7.78891e-08	183.504	-0.562911	0.0578704	TE_down	-10.4878	NA	NA	NA
ENSG00000171298.13	794.384	-1.16512	3.90316e-11	GAA	all genes	3335.54	0.41682	1.28052e-05	185.416	-0.755411	0.00244058	TE_down	-10.4086	NA	NA	NA
ENSG00000168264.10	380.528	-1.5472	4.25822e-11	IRF2BP2	all genes	2234.73	1.1501	1.80767e-35	63.0367	-0.402381	0.693528	TE_down	-10.3708	NA	NA	NA
ENSG00000178719.17	1321.16	-1.07257	4.25822e-11	GRINA	all genes	6821.96	0.552884	2.38062e-11	256.704	-0.518638	0.0356837	TE_down	-10.3708	NA	NA	NA
ENSG00000115415.19	1243	-1.14326	4.46557e-11	STAT1	all genes	7233.24	1.23351	3.80922e-62	208.767	0.0863105	0.932446	TE_down	-10.3501	NA	NA	NA
ENSG00000078369.18	1261.23	-0.89593	5.51704e-11	GNB1	all genes	6795.68	0.173976	0.055009	233.325	-0.724155	0.000582351	TE_down	-10.2583	NA	NA	NA
ENSG00000130429.15	808.184	-1.3334	6.10906e-11	ARPC1B	all genes	4881.94	0.301936	0.00190075	128.05	-1.02903	0.000294286	TE_down	-10.214	NA	NA	NA
ENSG00000169750.9	294.63	-1.78801	1.12765e-10	RAC3	all genes	1859.04	1.01888	7.073e-26	43.5565	-0.756251	0.386774	TE_down	-9.94783	NA	NA	NA
ENSG00000171206.14	557.424	-1.76719	1.50166e-10	TRIM8	all genes	4516	0.898593	2.72196e-30	41.7766	-0.848279	0.308101	TE_down	-9.82343	NA	NA	NA
ENSG00000141568.21	740.225	-1.47686	1.81351e-10	FOXK2	all genes	5744.47	0.823247	1.36877e-25	65.7227	-0.64496	0.328552	TE_down	-9.74148	NA	NA	NA
ENSG00000141759.15	282.018	-1.65845	1.81351e-10	TXNL4A	all genes	1426.2	0.533374	1.87281e-06	55.9769	-1.12942	0.0262175	TE_down	-9.74148	NA	NA	NA
ENSG00000105722.10	498.556	-1.25534	3.08634e-10	ERF	all genes	2488.42	0.87051	3.98365e-21	100.43	-0.384626	0.582677	TE_down	-9.51056	NA	NA	NA
ENSG00000133872.14	576.247	-1.55417	3.91794e-10	SARAF	all genes	3386.81	0.548157	6.07896e-10	95.1561	-1.03495	0.317732	TE_down	-9.40694	NA	NA	NA
ENSG00000005884.18	2551.93	-0.658222	3.93402e-10	ITGA3	all genes	12928.9	0.51286	2.46811e-13	506.127	-0.150411	0.693528	TE_down	-9.40516	NA	NA	NA
ENSG00000159461.15	532.886	-1.6674	4.00955e-10	AMFR	all genes	4060.62	0.837881	1.91442e-23	50.3343	-0.850579	0.240171	TE_down	-9.3969	NA	NA	NA
ENSG00000116133.13	1071.59	-1.03164	6.8247e-10	DHCR24	all genes	4346.5	0.144916	0.214288	256.235	-0.889827	1.17281e-06	TE_down	-9.16592	NA	NA	NA
ENSG00000105699.16	2505.34	-0.695916	7.17668e-10	LSR	all genes	9179.81	0.22716	0.00904343	639.397	-0.4717	0.000297581	TE_down	-9.14408	NA	NA	NA
ENSG00000172354.10	783.879	-0.998263	1.00039e-09	GNB2	all genes	4165.71	0.374969	9.89538e-06	147.449	-0.625872	0.0626453	TE_down	-8.99983	NA	NA	NA
ENSG00000284292.1	1090.23	-1.14802	1.0338e-09	AC004922.1	all genes	7264.81	0.180565	0.0683813	145.068	-0.966135	0.000228699	TE_down	-8.98556	NA	NA	NA
ENSG00000071626.16	673.449	-1.19771	1.19015e-09	DAZAP1	all genes	4075.36	0.496697	1.30693e-08	106.492	-0.704405	0.0753546	TE_down	-8.9244	NA	NA	NA
ENSG00000106683.15	406.805	-1.8753	1.75037e-09	LIMK1	all genes	3216.07	0.711655	7.82114e-17	33.6801	-1.16024	0.128397	TE_down	-8.75687	NA	NA	NA
ENSG00000163466.16	870.622	-1.01584	1.75037e-09	ARPC2	all genes	5169.42	0.355752	2.44206e-05	141.674	-0.663295	0.0404271	TE_down	-8.75687	NA	NA	NA
ENSG00000204394.13	853.846	-1.00622	1.96036e-09	VARS1	all genes	4402.92	0.581158	8.87516e-13	166.153	-0.425856	0.308002	TE_down	-8.70766	NA	NA	NA
ENSG00000180921.7	715.935	-1.25886	2.50538e-09	FAM83H	all genes	4991.56	1.37449	5.96072e-67	86.7525	0.122197	0.93548	TE_down	-8.60113	NA	NA	NA
ENSG00000188483.8	1186.41	-0.742361	2.50538e-09	IER5L	all genes	4482.57	0.434063	1.25183e-07	297.387	-0.314347	0.303681	TE_down	-8.60113	NA	NA	NA
ENSG00000049130.16	2010.38	0.693586	2.52519e-09	KITLG	all genes	11387.9	-0.565238	9.3126e-16	349.126	0.121879	0.815302	TE_up	-8.59771	NA	NA	0
ENSG00000174437.17	1278.43	-0.856542	2.63938e-09	ATP2A2	all genes	7593.87	0.315139	8.20661e-05	207.898	-0.544026	0.0423364	TE_down	-8.5785	NA	NA	NA
ENSG00000166598.15	3103.08	0.545415	2.90416e-09	HSP90B1	all genes	13009.8	-0.166252	0.0497277	725.678	0.376958	0.0046029	TE_up	-8.53698	NA	NA	0
ENSG00000013306.16	666.183	-1.42313	2.96348e-09	SLC25A39	all genes	5121.87	0.868853	5.33109e-27	61.1203	-0.559912	0.476795	TE_down	-8.5282	NA	NA	NA
ENSG00000169957.10	569.07	-1.74622	2.96348e-09	ZNF768	all genes	4588.9	1.36106	1.13025e-55	43.6516	-0.400454	0.771725	TE_down	-8.5282	NA	NA	NA
ENSG00000175602.4	210.081	-2.6036	2.96348e-09	CCDC85B	all genes	1399.12	1.28537	4.30276e-06	28.0649	-1.32395	0.108595	TE_down	-8.5282	NA	NA	NA
ENSG00000186174.12	1140.68	-1.22789	3.90882e-09	BCL9L	all genes	8104.4	0.68124	2.78959e-14	131.621	-0.552105	0.169079	TE_down	-8.40795	NA	NA	NA
ENSG00000177666.17	784.882	-0.896111	3.93138e-09	PNPLA2	all genes	3481.71	0.403832	4.22265e-06	175.704	-0.494172	0.137551	TE_down	-8.40545	NA	NA	NA
ENSG00000076604.15	516.376	-1.86104	5.15543e-09	TRAF4	all genes	4200.39	0.840738	9.37913e-20	37.9914	-1.01185	0.199941	TE_down	-8.28774	NA	NA	NA
ENSG00000112511.17	229.641	-2.41632	5.52707e-09	PHF1	all genes	1800.49	1.13576	1.59601e-29	19.6622	-1.28661	0.277709	TE_down	-8.25751	NA	NA	NA
ENSG00000184916.9	332.852	-1.72218	5.86189e-09	JAG2	all genes	2284.94	0.906659	7.15656e-22	41.6811	-0.796315	0.368858	TE_down	-8.23196	NA	NA	NA
ENSG00000185085.2	300.873	-1.69891	7.7232e-09	INTS5	all genes	1976.2	1.31952	8.47847e-42	41.3613	-0.399274	0.782782	TE_down	-8.1122	NA	NA	NA
ENSG00000100139.13	411.072	-1.94564	8.60905e-09	MICALL1	all genes	3439.31	1.10835	8.34007e-42	26.414	-0.853428	0.487226	TE_down	-8.06504	NA	NA	NA
ENSG00000148337.21	1069.06	-1.00902	1.03565e-08	CIZ1	all genes	7624.65	0.703193	2.5868e-21	122.232	-0.302568	0.676315	TE_down	-7.98479	NA	NA	NA
ENSG00000065054.14	276.649	-2.00294	1.09038e-08	SLC9A3R2	all genes	2065.24	0.923014	2.46737e-21	27.8803	-1.09625	0.255126	TE_down	-7.96242	NA	NA	NA
ENSG00000110536.14	168.719	-2.14415	1.4902e-08	PTPMT1	all genes	930.867	0.45125	0.00139972	30.3132	-1.68541	0.0160817	TE_down	-7.82676	NA	NA	NA
ENSG00000100997.20	190.033	-2.10292	1.53827e-08	ABHD12	all genes	1184.9	0.422932	0.000739477	28.59	-1.69277	0.0221429	TE_down	-7.81297	NA	NA	NA
ENSG00000107262.24	229.635	-2.2008	2.51579e-08	BAG1	all genes	1621.43	1.19048	1.46215e-23	26.941	-0.998973	0.341036	TE_down	-7.59933	NA	NA	NA
ENSG00000104964.14	884.903	-0.856151	2.53705e-08	TLE5	all genes	4158.79	0.318787	0.00033657	188.564	-0.541672	0.0633881	TE_down	-7.59567	NA	NA	NA
ENSG00000159216.18	728.538	-1.49123	2.55908e-08	RUNX1	all genes	5242.84	0.820872	1.03186e-20	81.4072	-0.660776	0.650078	TE_down	-7.59192	NA	NA	NA
ENSG00000099625.13	192.784	-2.49793	2.56692e-08	CBARP	all genes	1546.86	1.59562	9.95867e-55	15.1134	-0.873382	0.67334	TE_down	-7.59059	NA	NA	NA
ENSG00000168884.15	231.568	-2.30623	2.56692e-08	TNIP2	all genes	1807.82	1.26261	2.42793e-33	20.1641	-1.02836	0.456964	TE_down	-7.59059	NA	NA	NA
ENSG00000167470.12	443.209	-1.24557	3.19092e-08	MIDN	all genes	2117.28	0.562622	2.23639e-08	93.0798	-0.67827	0.189226	TE_down	-7.49608	NA	NA	NA
ENSG00000123143.12	807.598	-1.52867	3.98729e-08	PKN1	all genes	6906	1.54761	2.91588e-81	46.0439	0.0237115	0.995634	TE_down	-7.39932	NA	NA	NA
ENSG00000138326.21	1899.92	0.670084	3.98729e-08	RPS24	all genes	11931.7	-0.205786	0.0105055	282.651	0.460778	0.0441005	TE_up	-7.39932	NA	NA	0
ENSG00000156508.18	13669.2	1.11311	3.98729e-08	EEF1A1	all genes	133089	-0.0312624	0.79205	108.847	1.07561	0.000694516	TE_up	-7.39932	NA	NA	0
ENSG00000125520.14	263.75	-1.98857	4.21513e-08	SLC2A4RG	all genes	1886.5	1.01635	1.72045e-20	29.9428	-0.96815	0.309718	TE_down	-7.37519	NA	NA	NA
ENSG00000123933.17	182.928	-1.80441	4.24024e-08	MXD4	all genes	1021.72	0.91902	1.00566e-14	32.4168	-0.883634	0.360683	TE_down	-7.37261	NA	NA	NA
ENSG00000164951.16	5197.09	0.651732	4.72318e-08	PDP1	all genes	22055.5	0.171963	0.0707312	1205.62	0.821324	1.52636e-21	TE_up	-7.32577	NA	NA	0
ENSG00000165283.16	714.834	-1.21818	4.76438e-08	STOML2	all genes	3682.27	0.63598	1.28668e-10	139.259	-0.579954	0.126635	TE_down	-7.32199	NA	NA	NA
ENSG00000197483.10	171.551	-2.78542	5.76236e-08	ZNF628	all genes	1418.64	1.8859	9.44938e-66	11.7532	-0.884655	0.720131	TE_down	-7.2394	NA	NA	NA
ENSG00000124882.4	608.118	0.910681	5.97257e-08	EREG	all genes	1758.87	0.521421	4.27098e-07	174.729	1.42766	7.89866e-12	TE_up	-7.22384	NA	NA	0
ENSG00000266074.8	329.386	-1.75454	5.97257e-08	BAHCC1	all genes	2518.61	0.849055	1.91263e-21	30.7704	-0.901769	0.358729	TE_down	-7.22384	NA	NA	NA
ENSG00000063245.14	487.138	-2.22876	7.04082e-08	EPN1	all genes	4302.77	0.726442	1.46157e-15	21.9709	-1.51506	0.120731	TE_down	-7.15238	NA	NA	NA
ENSG00000089351.14	441.011	-1.57982	7.04082e-08	GRAMD1A	all genes	3415.61	0.666452	7.34703e-15	39.3897	-0.910903	0.255126	TE_down	-7.15238	NA	NA	NA
ENSG00000048828.17	1051.68	-1.01551	7.06713e-08	FAM120A	all genes	7890.87	0.503237	2.39546e-11	104.238	-0.52144	0.30621	TE_down	-7.15076	NA	NA	NA
ENSG00000076928.17	492.781	-1.13384	7.06713e-08	ARHGEF1	all genes	2652.53	0.424194	6.9084e-06	91.3058	-0.722077	0.116103	TE_down	-7.15076	NA	NA	NA
ENSG00000144381.17	1925.12	0.806398	7.24866e-08	HSPD1	all genes	11431.2	-0.215087	0.0201949	313.276	0.589193	0.00118909	TE_up	-7.13974	NA	NA	0
ENSG00000185262.9	232.605	-1.5082	7.24866e-08	UBALD2	all genes	1000.2	0.382548	0.00458245	53.3249	-1.11767	0.0441005	TE_down	-7.13974	NA	NA	NA
ENSG00000020633.18	181.869	-2.36091	7.33009e-08	RUNX3	all genes	1386.64	1.33981	2.39408e-34	17.1835	-1.02679	0.50898	TE_down	-7.13489	NA	NA	NA
ENSG00000105701.16	859.941	-1.19961	7.64069e-08	FKBP8	all genes	5248.7	0.568275	3.64912e-09	134.192	-0.634567	0.0788213	TE_down	-7.11687	NA	NA	NA
ENSG00000105426.16	944.963	-1.12652	7.75596e-08	PTPRS	all genes	7471.31	0.464582	7.35281e-10	78.1431	-0.665998	0.237913	TE_down	-7.11036	NA	NA	NA
ENSG00000068137.15	268.506	-1.74064	8.02356e-08	PLEKHH3	all genes	1910.41	1.12807	8.24115e-32	30.9153	-0.627473	0.639119	TE_down	-7.09563	NA	NA	NA
ENSG00000176903.5	186.733	-2.70234	8.02356e-08	PNMA1	all genes	1484.48	0.84127	1.61346e-13	15.1218	-1.8702	0.122522	TE_down	-7.09563	NA	NA	NA
ENSG00000102572.14	532.11	-1.31978	8.70406e-08	STK24	all genes	3928.12	0.511929	7.68413e-10	55.3433	-0.808318	0.219552	TE_down	-7.06028	NA	NA	NA
ENSG00000108819.11	588.65	-1.55077	8.71752e-08	PPP1R9B	all genes	4661.12	0.860167	1.34489e-21	48.4869	-0.689497	0.417814	TE_down	-7.05961	NA	NA	NA
ENSG00000075618.18	904.753	-0.792368	8.79687e-08	FSCN1	all genes	3161.17	0.104965	0.382351	237.072	-0.694809	0.00141876	TE_down	-7.05567	NA	NA	NA
ENSG00000134294.14	2080.22	0.853422	8.79687e-08	SLC38A2	all genes	7705.26	-0.146804	0.195991	528.098	0.704151	6.66021e-08	TE_up	-7.05567	NA	NA	0
ENSG00000198899.2	9519.61	1.0264	1.01072e-07	MT-ATP6	all genes	62400.4	-0.169607	0.143226	1310.16	0.854175	1.28643e-07	TE_up	-6.99537	NA	NA	0
ENSG00000182481.9	882.826	0.794642	1.06503e-07	KPNA2	all genes	3513.89	-0.353583	9.42709e-05	214.053	0.43761	0.163633	TE_up	-6.97264	NA	NA	0
ENSG00000135916.16	885.221	-0.971554	1.191e-07	ITM2C	all genes	3462.71	-0.146885	0.182123	216.785	-1.12133	8.08518e-08	TE_down	-6.92409	NA	NA	NA
ENSG00000204580.13	1647.05	-0.699479	1.19193e-07	DDR1	all genes	9304.75	0.380615	6.4468e-07	287.43	-0.325223	0.29374	TE_down	-6.92375	NA	NA	NA
ENSG00000119669.5	1108.41	-0.775636	1.23417e-07	IRF2BPL	all genes	5905.12	0.518586	5.05937e-11	208.012	-0.260667	0.603875	TE_down	-6.90862	NA	NA	NA
ENSG00000182095.14	1293.45	-0.97507	1.27262e-07	TNRC18	all genes	9907.95	0.728647	5.55817e-22	120.124	-0.248448	0.74933	TE_down	-6.8953	NA	NA	NA
ENSG00000165732.13	731.764	0.878245	1.30243e-07	DDX21	all genes	2793.62	-0.137284	0.259513	182.388	0.738898	0.00201615	TE_up	-6.88525	NA	NA	0
ENSG00000006118.14	477.586	-1.22126	1.37134e-07	TMEM132A	all genes	2864.22	0.917494	1.4668e-23	76.6718	-0.309193	0.757299	TE_down	-6.86285	NA	NA	NA
ENSG00000206418.4	192.463	-1.59458	1.39877e-07	RAB12	all genes	889.627	0.652754	5.58258e-07	41.613	-0.948417	0.202317	TE_down	-6.85425	NA	NA	NA
ENSG00000106348.18	305.2	-1.85285	1.95015e-07	IMPDH1	all genes	2399.73	1.00605	1.14642e-27	25.8457	-0.85334	0.482863	TE_down	-6.70993	NA	NA	NA
ENSG00000132432.14	301.308	1.43297	2.36662e-07	SEC61G	all genes	788.696	-0.181874	0.375285	89.8883	1.24702	9.35943e-05	TE_up	-6.62587	NA	NA	0
ENSG00000006327.13	939.699	-0.869449	2.44664e-07	TNFRSF12A	all genes	2464.7	0.749904	9.95155e-14	279.862	-0.121002	0.839247	TE_down	-6.61143	NA	NA	NA
ENSG00000156983.16	192.118	-2.326	2.57703e-07	BRPF1	all genes	1458.31	1.18436	2.30059e-24	18.4098	-1.13374	0.424567	TE_down	-6.58888	NA	NA	NA
ENSG00000141959.17	661.261	-0.884721	3.13536e-07	PFKL	all genes	2761.15	0.0787926	0.553803	154.932	-0.803235	0.00347718	TE_down	-6.50371	NA	NA	NA
ENSG00000109062.12	439.061	-1.09642	3.33867e-07	SLC9A3R1	all genes	1990.43	0.630337	6.9609e-10	96.5784	-0.469806	0.429188	TE_down	-6.47643	NA	NA	NA
ENSG00000139289.13	3881.11	-0.667619	3.68888e-07	PHLDA1	all genes	13265.8	0.78336	5.03555e-23	1030.62	0.113365	0.70255	TE_down	-6.43311	NA	NA	NA
ENSG00000143537.13	484.249	-1.44987	3.86276e-07	ADAM15	all genes	3555.27	0.622263	7.62306e-11	51.1784	-0.826724	0.227993	TE_down	-6.4131	NA	NA	NA
ENSG00000156976.17	1221.45	0.906625	3.89349e-07	EIF4A2	all genes	7041.71	0.186621	0.0440805	207.669	1.09413	1.78414e-07	TE_up	-6.40966	NA	NA	0
ENSG00000160305.18	310.952	-1.58633	4.0402e-07	DIP2A	all genes	2203.16	0.728146	3.398e-14	36.1227	-0.873458	0.321197	TE_down	-6.3936	NA	NA	NA
ENSG00000173812.11	1473.27	0.649645	4.25483e-07	EIF1	all genes	6652.29	0.0393158	0.753562	325.375	0.687041	4.51494e-05	TE_up	-6.37112	NA	NA	0
ENSG00000117906.14	363.903	-1.45749	4.33654e-07	RCN2	all genes	1904.41	-0.0067152	0.974676	69.5315	-1.46892	0.000137824	TE_down	-6.36286	NA	NA	NA
ENSG00000109917.11	303.679	-1.56794	4.35415e-07	ZPR1	all genes	2119.99	1.01303	5.57616e-26	36.6122	-0.54217	0.678854	TE_down	-6.3611	NA	NA	NA
ENSG00000169733.12	249.561	-1.71319	4.69685e-07	RFNG	all genes	1764.19	1.98196	1.80224e-87	29.3001	0.253456	0.909642	TE_down	-6.32819	NA	NA	NA
ENSG00000071794.16	518.225	0.956718	4.73556e-07	HLTF	all genes	2033.47	-0.101013	0.473284	126.956	0.855843	0.00360332	TE_up	-6.32463	NA	NA	0
ENSG00000109971.14	4425.13	0.540761	5.56059e-07	HSPA8	all genes	24704.7	-0.358214	1.58297e-06	783.571	0.179929	0.433227	TE_up	-6.25488	NA	NA	0
ENSG00000104408.10	1529.8	0.898998	6.17855e-07	EIF3E	all genes	10261.7	-0.39912	1.98489e-06	200.815	0.502549	0.100532	TE_up	-6.20911	NA	NA	0
ENSG00000112655.16	573.701	-1.0635	6.17855e-07	PTK7	all genes	3472.97	0.665934	3.70738e-14	90.7393	-0.394565	0.603875	TE_down	-6.20911	NA	NA	NA
ENSG00000108654.15	2455.66	0.595812	6.75622e-07	DDX5	all genes	10420.4	-0.313449	8.4108e-05	568.995	0.27884	0.186043	TE_up	-6.1703	NA	NA	0
ENSG00000159140.21	1409.48	0.651865	6.75622e-07	SON	all genes	7482.42	-0.228901	0.00646265	265.47	0.417231	0.116195	TE_up	-6.1703	NA	NA	0
ENSG00000072110.13	1514.49	-0.649962	7.82331e-07	ACTN1	all genes	6919.16	-0.0325179	0.802331	330.592	-0.685483	4.41857e-05	TE_down	-6.10661	NA	NA	NA
ENSG00000164713.10	139.871	-2.01322	8.1259e-07	BRI3	all genes	746.767	0.247896	0.14775	26.1304	-1.76156	0.0216674	TE_down	-6.09013	NA	NA	NA
ENSG00000141934.10	721.657	-0.867441	8.27421e-07	PLPP2	all genes	2642.11	0.14131	0.251458	184.181	-0.732299	0.00378454	TE_down	-6.08227	NA	NA	NA
ENSG00000133477.17	156.769	-2.47917	8.35494e-07	FAM83F	all genes	1186.28	0.961708	2.79397e-15	15.1499	-1.51913	0.268218	TE_down	-6.07806	NA	NA	NA
ENSG00000213015.9	132.941	-2.23714	8.52149e-07	ZNF580	all genes	612.338	0.921351	6.96789e-08	28.8218	-1.33323	0.128397	TE_down	-6.06948	NA	NA	NA
ENSG00000122566.21	2600.75	0.718821	8.84391e-07	HNRNPA2B1	all genes	8017.01	-0.424429	1.96403e-06	725.625	0.291563	0.0820212	TE_up	-6.05336	NA	NA	0
ENSG00000099904.15	309.276	-2.09001	9.58052e-07	ZDHHC8	all genes	2638.65	0.993511	1.36163e-28	17.7833	-1.10063	0.435872	TE_down	-6.01861	NA	NA	NA
ENSG00000108604.16	610.938	-0.963275	9.83603e-07	SMARCD2	all genes	2904.32	0.181398	0.112021	128.783	-0.779769	0.0154521	TE_down	-6.00718	NA	NA	NA
ENSG00000135679.25	814.081	0.910668	1.02179e-06	MDM2	all genes	4866.16	-0.0493733	0.708385	131.26	0.863425	0.00306916	TE_up	-5.99064	NA	NA	0
ENSG00000179262.10	434.925	-1.12331	1.06145e-06	RAD23A	all genes	2475.42	0.181896	0.108883	75.075	-0.943081	0.0339075	TE_down	-5.9741	NA	NA	NA
ENSG00000129911.9	186.688	-1.79732	1.06988e-06	KLF16	all genes	822.827	1.66909	1.23156e-29	42.0719	-0.137686	0.947668	TE_down	-5.97067	NA	NA	NA
ENSG00000060656.20	351.816	-1.72533	1.09001e-06	PTPRU	all genes	2825.48	0.808656	2.66265e-19	27.3573	-0.895304	0.440897	TE_down	-5.96257	NA	NA	NA
ENSG00000163714.18	482.978	0.94992	1.1308e-06	U2SURP	all genes	2154.78	-0.280444	0.00893703	107.678	0.673947	0.0917248	TE_up	-5.94661	NA	NA	0
ENSG00000144567.11	390.713	-2.14442	1.14337e-06	RETREG2	all genes	3458.76	1.32265	7.02065e-46	17.4416	-0.802363	0.678205	TE_down	-5.94181	NA	NA	NA
ENSG00000197879.17	1359.9	-0.672008	1.23649e-06	MYO1C	all genes	7614.86	0.603383	7.00836e-16	240.253	-0.0730293	0.9344	TE_down	-5.90781	NA	NA	NA
ENSG00000110321.17	3686.6	0.630528	1.27672e-06	EIF4G2	all genes	24392.2	0.0459582	0.683349	498.37	0.674097	7.44679e-07	TE_up	-5.8939	NA	NA	0
ENSG00000161714.12	487.034	-1.44008	1.33225e-06	PLCD3	all genes	3916.07	1.16799	4.67959e-46	37.7888	-0.27376	0.877001	TE_down	-5.87542	NA	NA	NA
ENSG00000100106.22	1079.44	-1.07216	1.33479e-06	TRIOBP	all genes	7827.72	0.812419	3.61279e-23	118.239	-0.261685	0.755843	TE_down	-5.87459	NA	NA	NA
ENSG00000180900.20	834.389	-1.17548	1.384e-06	SCRIB	all genes	5863.55	0.940293	2.30059e-24	99.0345	-0.240198	0.797974	TE_down	-5.85887	NA	NA	NA
ENSG00000111676.15	882.192	-1.2044	1.47398e-06	ATN1	all genes	6884.58	0.443781	8.41731e-07	76.5959	-0.769225	0.133482	TE_down	-5.83151	NA	NA	NA
ENSG00000107404.20	519.41	-1.59497	1.55828e-06	DVL1	all genes	4448.85	1.23849	1.35551e-52	29.2418	-0.358166	0.840756	TE_down	-5.80735	DVL1	-0.5	0.3
ENSG00000182979.18	832.845	-1.07453	1.56591e-06	MTA1	all genes	6514.98	0.762281	2.95114e-23	71.8492	-0.309163	0.766645	TE_down	-5.80523	NA	NA	NA
ENSG00000068001.14	222.741	-1.99205	1.57065e-06	HYAL2	all genes	1693.13	0.645069	9.80892e-10	21.1849	-1.33729	0.222308	TE_down	-5.80392	NA	NA	NA
ENSG00000011028.14	477.102	-1.01971	1.93157e-06	MRC2	all genes	2536.52	0.0946445	0.468035	89.6146	-0.928211	0.0157343	TE_down	-5.71409	NA	NA	NA
ENSG00000108262.15	512.097	-1.43695	1.93157e-06	GIT1	all genes	4185.82	0.736527	2.27889e-19	36.8423	-0.700437	0.50178	TE_down	-5.71409	NA	NA	NA
ENSG00000161091.13	327.788	-1.33546	1.93157e-06	MFSD12	all genes	2044.65	0.509279	2.89237e-07	49.3319	-0.852932	0.268937	TE_down	-5.71409	NA	NA	NA
ENSG00000253729.8	2635.25	0.716413	1.93157e-06	PRKDC	all genes	12586.8	-0.358895	1.42641e-05	553.376	0.354631	0.0569366	TE_up	-5.71409	NA	NA	0
ENSG00000215271.9	188.621	-1.68702	1.93316e-06	HOMEZ	all genes	1130.96	1.17717	1.00237e-22	30.303	-0.506735	0.741561	TE_down	-5.71373	NA	NA	NA
ENSG00000165655.17	262.884	-1.2371	1.94391e-06	ZNF503	all genes	1113.16	0.881574	3.48129e-14	61.0516	-0.345243	0.763988	TE_down	-5.71132	NA	NA	NA
ENSG00000132361.17	729.436	-0.818769	2.00787e-06	CLUH	all genes	3902.21	0.59255	5.53603e-13	136.254	-0.236175	0.749532	TE_down	-5.69726	NA	NA	NA
ENSG00000166145.14	778.121	-0.892944	2.0398e-06	SPINT1	all genes	2944.4	-0.0274032	0.865339	194.666	-0.918478	6.67471e-05	TE_down	-5.69041	NA	NA	NA
ENSG00000184640.18	1339.12	-0.778799	2.0398e-06	SEPTIN9	all genes	5371.06	0.35396	0.000176531	322.92	-0.428645	0.0579794	TE_down	-5.69041	NA	NA	NA
ENSG00000114353.17	884.305	-0.812924	2.16414e-06	GNAI2	all genes	4338.97	0.0303566	0.833903	180.872	-0.781999	0.00141876	TE_down	-5.66471	NA	NA	NA
ENSG00000182718.16	3541.85	0.516615	2.22908e-06	ANXA2	all genes	16341.1	-0.194311	0.0204538	767.354	0.319032	0.0310318	TE_up	-5.65187	NA	NA	0
ENSG00000072274.13	928.938	0.787565	2.41617e-06	TFRC	all genes	3299.82	-0.269532	0.00981009	241.49	0.51643	0.0344087	TE_up	-5.61687	NA	NA	0
ENSG00000111328.7	289.287	-1.56542	2.78221e-06	CDK2AP1	all genes	1449.49	0.467029	0.00128557	57.9575	-1.0982	0.0285177	TE_down	-5.55561	NA	NA	NA
ENSG00000185088.14	573.511	0.773405	2.94074e-06	RPS27L	all genes	1295.11	-0.144318	0.3338	179.392	0.625323	0.0201487	TE_up	-5.53154	NA	NA	0
ENSG00000176454.14	237.949	-1.77611	3.17283e-06	LPCAT4	all genes	1662.96	0.660965	3.59727e-09	28.5633	-1.13669	0.230076	TE_down	-5.49855	NA	NA	NA
ENSG00000197747.9	607.972	0.832407	3.27502e-06	S100A10	all genes	1615.43	-0.277915	0.02667	180.25	0.551891	0.0592604	TE_up	-5.48479	NA	NA	0
ENSG00000141526.16	1829.19	-0.605772	3.36838e-06	SLC16A3	all genes	5700.6	-0.0437841	0.744504	507.414	-0.652469	7.08245e-07	TE_down	-5.47258	NA	NA	NA
ENSG00000138095.19	1098.4	0.861788	3.37308e-06	LRPPRC	all genes	5562.87	-0.251168	0.00696436	217.826	0.607386	0.0204586	TE_up	-5.47197	NA	NA	0
ENSG00000076706.17	416.315	-1.08165	3.53914e-06	MCAM	all genes	2020.86	0.144303	0.278337	86.0409	-0.93508	0.0202838	TE_down	-5.4511	NA	NA	NA
ENSG00000185963.14	242.478	-1.42125	3.53914e-06	BICD2	all genes	1338.53	0.43819	0.000266592	43.5663	-0.977857	0.166712	TE_down	-5.4511	NA	NA	NA
ENSG00000173230.15	867.228	0.871925	3.5884e-06	GOLGB1	all genes	4889.42	-0.236402	0.0171462	151.739	0.628059	0.0458129	TE_up	-5.4451	NA	NA	0
ENSG00000132963.8	452.582	0.920872	3.89405e-06	POMP	all genes	1103.2	-0.400791	0.00259853	138.225	0.516182	0.190998	TE_up	-5.4096	NA	NA	0
ENSG00000119285.11	482.748	1.04967	4.03613e-06	HEATR1	all genes	2475.46	-0.152014	0.234492	94.5413	0.89307	0.0157343	TE_up	-5.39403	NA	NA	0
ENSG00000166886.13	385.401	-1.15753	4.07736e-06	NAB2	all genes	1745.28	0.503658	1.62763e-05	84.8152	-0.656083	0.208618	TE_down	-5.38962	NA	NA	NA
ENSG00000115275.13	411.921	-1.06515	4.0812e-06	MOGS	all genes	1955.76	0.531447	4.98366e-07	86.998	-0.539289	0.357462	TE_down	-5.38921	NA	NA	NA
ENSG00000137693.14	707.965	-0.897782	4.1965e-06	YAP1	all genes	4264.54	0.191201	0.0520816	112.679	-0.707791	0.0683632	TE_down	-5.37711	NA	NA	NA
ENSG00000197530.12	382.354	-1.40849	4.1965e-06	MIB2	all genes	2258.43	0.779873	5.14458e-11	62.7497	-0.632588	0.358729	TE_down	-5.37711	NA	NA	NA
ENSG00000176978.14	631.513	-0.997806	4.56344e-06	DPP7	all genes	2891.45	0.464693	7.716e-06	137.72	-0.535321	0.192016	TE_down	-5.34071	NA	NA	NA
ENSG00000184216.14	649.494	-1.78772	4.65954e-06	IRAK1	all genes	5904.77	1.85935	1.15472e-104	22.8601	0.0879129	0.980335	TE_down	-5.33166	NA	NA	NA
ENSG00000099875.14	589.913	-1.3596	4.88046e-06	MKNK2	all genes	4843.7	0.197203	0.0382882	41.3701	-1.15574	0.0752096	TE_down	-5.31154	NA	NA	NA
ENSG00000101608.12	694.58	0.724965	5.02019e-06	MYL12A	all genes	2392.26	-0.401199	3.82658e-05	183.563	0.320295	0.484281	TE_up	-5.29928	NA	NA	0
ENSG00000178951.9	318.294	-1.73053	5.55493e-06	ZBTB7A	all genes	1794.09	0.799278	5.07372e-13	55.7161	-0.9215	0.187734	TE_down	-5.25532	NA	NA	NA
ENSG00000160445.11	216.035	-1.61646	6.66382e-06	ZER1	all genes	1438.62	0.848048	2.34075e-14	28.85	-0.777964	0.519246	TE_down	-5.17628	NA	NA	NA
ENSG00000168268.11	294.197	-1.62527	6.66897e-06	NT5DC2	all genes	2225.38	0.790403	8.73869e-16	28.4567	-0.841886	0.464387	TE_down	-5.17594	NA	NA	NA
ENSG00000104936.17	183.481	-2.13638	6.70465e-06	DMPK	all genes	1391.29	0.738504	1.61582e-10	17.5984	-1.42665	0.262558	TE_down	-5.17362	NA	NA	NA
ENSG00000079246.16	1669.94	0.551309	6.91492e-06	XRCC5	all genes	5670.99	-0.275736	0.00154819	444.64	0.273274	0.265724	TE_up	-5.16021	NA	NA	0
ENSG00000110697.13	319.855	-2.00903	7.2493e-06	PITPNM1	all genes	2796.23	1.28625	2.68744e-48	15.7072	-0.712777	0.737922	TE_down	-5.1397	NA	NA	NA
ENSG00000060069.16	238.412	-1.70083	7.38156e-06	CTDP1	all genes	1494.93	0.808864	2.26133e-11	35.588	-0.913898	0.32819	TE_down	-5.13185	NA	NA	NA
ENSG00000204628.12	6059.33	-0.49244	7.42641e-06	RACK1	all genes	44016.7	0.220137	0.00466806	658.839	-0.275842	0.128397	TE_down	-5.12922	NA	NA	NA
ENSG00000147955.17	312.295	-1.15409	7.44818e-06	SIGMAR1	all genes	1213.52	0.723646	3.65338e-09	76.9247	-0.438123	0.585295	TE_down	-5.12795	NA	NA	NA
ENSG00000131174.7	301.61	1.12805	7.6277e-06	COX7B	all genes	932.138	-0.302842	0.0472394	84.1037	0.818145	0.0632501	TE_up	-5.11761	NA	NA	0
ENSG00000137504.13	212.688	-1.91273	7.6277e-06	CREBZF	all genes	1618.23	0.756763	3.70473e-12	20.1801	-1.15719	0.329514	TE_down	-5.11761	NA	NA	NA
ENSG00000160867.15	193.914	-1.99866	8.24248e-06	FGFR4	all genes	1489.88	1.30903	2.24089e-31	17.8653	-0.673005	0.737922	TE_down	-5.08394	NA	NA	NA
ENSG00000149932.17	165.958	-1.79103	8.50986e-06	TMEM219	all genes	1058.41	0.665028	4.70127e-08	24.0424	-1.14795	0.29374	TE_down	-5.07008	NA	NA	NA
ENSG00000128309.16	242.583	-1.44657	8.56345e-06	MPST	all genes	1386.04	0.444282	0.000307859	41.6668	-1.00305	0.165282	TE_down	-5.06735	NA	NA	NA
ENSG00000004975.12	406.169	-1.05929	8.62038e-06	DVL2	all genes	2447.74	0.717027	3.0764e-15	64.7036	-0.338075	0.749532	TE_down	-5.06447	DVL2	-0.5	0.3
ENSG00000166710.20	1784.95	0.550271	9.68899e-06	B2M	all genes	4179.42	0.184866	0.0744108	552.416	0.73076	2.11463e-09	TE_up	-5.01372	NA	NA	0
ENSG00000189266.13	111.959	2.36785	9.99401e-06	PNRC2	all genes	707.399	0.17213	0.379712	16.5262	2.55143	0.00649036	TE_up	-5.00026	PNRC2	0.4	0
ENSG00000228253.1	2967.23	1.05756	1.03799e-05	MT-ATP8	all genes	5915.63	-0.181023	0.130187	960.225	0.872952	0.00430779	TE_up	-4.98381	NA	NA	0
ENSG00000145214.14	202.466	-1.92207	1.07516e-05	DGKQ	all genes	1541.53	1.67447	3.66089e-52	19.2694	-0.244758	0.939567	TE_down	-4.96853	NA	NA	NA
ENSG00000167491.17	451.795	-1.25788	1.18356e-05	GATAD2A	all genes	3212.59	0.783776	2.65188e-16	52.0482	-0.483278	0.642899	TE_down	-4.92681	NA	NA	NA
ENSG00000167680.16	306.331	-1.81696	1.20482e-05	SEMA6B	all genes	2551.93	1.06597	1.03434e-29	20.1302	-0.770563	0.649737	TE_down	-4.91908	NA	NA	NA
ENSG00000166165.13	2103.36	-0.463058	1.21301e-05	CKB	all genes	5585.53	-0.194914	0.0333115	622.863	-0.661878	2.74809e-08	TE_down	-4.91614	NA	NA	NA
ENSG00000156535.15	841.734	0.674959	1.30987e-05	CD109	all genes	3172.02	-0.149849	0.178179	211.445	0.522355	0.0537069	TE_up	-4.88277	NA	NA	0
ENSG00000173020.11	367.185	-1.55517	1.31946e-05	GRK2	all genes	3022.72	0.871868	1.18353e-24	25.5679	-0.686514	0.637985	TE_down	-4.8796	NA	NA	NA
ENSG00000160957.13	373.372	-1.14703	1.38846e-05	RECQL4	all genes	2282.26	0.532902	9.26965e-08	58.1284	-0.619671	0.411395	TE_down	-4.85747	NA	NA	NA
ENSG00000162522.11	407.59	-1.35917	1.39098e-05	KIAA1522	all genes	3200.91	0.69098	5.29411e-16	34.6302	-0.656554	0.582937	TE_down	-4.85668	NA	NA	NA
ENSG00000105290.12	186.816	-1.56648	1.4253e-05	APLP1	all genes	986.307	0.0764033	0.696321	35.3486	-1.50991	0.0216534	TE_down	-4.84609	NA	NA	NA
ENSG00000038427.16	3106.79	0.686789	1.43514e-05	VCAN	all genes	14762.4	-0.312032	0.000378245	655.556	0.372079	0.0204586	TE_up	-4.8431	NA	NA	0
ENSG00000080824.18	4067.63	0.550229	1.45456e-05	HSP90AA1	all genes	21262.6	-0.436563	1.35642e-08	779.01	0.110574	0.747951	TE_up	-4.83727	NA	NA	0
ENSG00000167693.17	353.18	-1.14896	1.48332e-05	NXN	all genes	1655.22	0.521081	9.35946e-06	75.4708	-0.630985	0.296064	TE_down	-4.82876	NA	NA	NA
ENSG00000185803.10	385.066	-1.10798	1.62434e-05	SLC52A2	all genes	1900.05	0.580341	2.07109e-07	78.4057	-0.53265	0.411395	TE_down	-4.78932	NA	NA	NA
ENSG00000105245.9	233.536	-1.66014	1.65585e-05	NUMBL	all genes	1670.61	1.1165	3.17362e-24	26.5265	-0.555806	0.734719	TE_down	-4.78098	NA	NA	NA
ENSG00000156261.13	1035.82	0.738445	1.76262e-05	CCT8	all genes	4351.31	-0.284854	0.00167631	241.847	0.452907	0.126635	TE_up	-4.75384	NA	NA	0
ENSG00000110628.16	196.437	-1.30763	1.80526e-05	SLC22A18	all genes	809.217	0.264347	0.0988191	46.4723	-1.03337	0.10805	TE_down	-4.74346	NA	NA	NA
ENSG00000188157.15	487.375	-1.25307	1.80526e-05	AGRN	all genes	3400.45	0.642154	9.46431e-10	58.7722	-0.614693	0.412256	TE_down	-4.74346	NA	NA	NA
ENSG00000072062.14	464.13	-0.970589	1.81085e-05	PRKACA	all genes	2371.63	0.398739	0.000105873	91.1615	-0.579746	0.27732	TE_down	-4.74212	NA	NA	NA
ENSG00000153786.12	104.996	-2.78823	1.81085e-05	ZDHHC7	all genes	797.4	0.588764	2.68448e-05	10.0049	-2.21613	0.193841	TE_down	-4.74212	ZDHHC7	-0.5	0.3
ENSG00000065154.12	873.238	0.685814	1.88745e-05	OAT	all genes	2734.76	-0.213993	0.048057	241.964	0.46478	0.0877802	TE_up	-4.72412	NA	NA	0
ENSG00000106009.16	285.209	-1.07972	1.93003e-05	BRAT1	all genes	1137.07	0.258471	0.0645006	69.0183	-0.823376	0.113228	TE_down	-4.71444	NA	NA	NA
ENSG00000163814.8	1295.35	-0.677049	1.96289e-05	CDCP1	all genes	6879.05	0.581317	3.82504e-13	244.071	-0.0954072	0.900429	TE_down	-4.7071	NA	NA	NA
ENSG00000160972.9	119.753	-3.46144	2.12753e-05	PPP1R16A	all genes	939.585	0.0862264	0.717495	10.148	-3.39926	0.049105	TE_down	-4.67212	PPP1R16A	-0.5	0.3
ENSG00000100075.10	613.361	-1.06883	2.14542e-05	SLC25A1	all genes	2475.73	0.21897	0.129024	147.17	-0.852561	0.00168518	TE_down	-4.66849	NA	NA	NA
ENSG00000142627.13	1081.53	-0.627004	2.15689e-05	EPHA2	all genes	4941.56	0.311083	0.000346486	236.281	-0.317786	0.38943	TE_down	-4.66617	NA	NA	NA
ENSG00000123908.12	495.35	-1.26791	2.17374e-05	AGO2	all genes	3588.69	0.272732	0.0158925	54.2276	-0.993662	0.0788213	TE_down	-4.66279	NA	NA	NA
ENSG00000113758.13	681.883	-0.717068	2.21412e-05	DBN1	all genes	2914.44	0.184748	0.0857333	157.083	-0.535711	0.119465	TE_down	-4.6548	NA	NA	NA
ENSG00000141858.12	184.333	-1.51127	2.21412e-05	SAMD1	all genes	1145.55	0.942327	1.54289e-16	27.9612	-0.563413	0.716466	TE_down	-4.6548	NA	NA	NA
ENSG00000285043.1	5300.12	-0.454752	2.21412e-05	AC093512.2	all genes	20828.8	0.148598	0.0947431	1295.55	-0.308429	0.00849467	TE_down	-4.6548	NA	NA	NA
ENSG00000099795.7	377.49	-0.987683	2.26763e-05	NDUFB7	all genes	1153.08	0.181629	0.257338	105.667	-0.807255	0.0271344	TE_down	-4.64443	NA	NA	NA
ENSG00000149925.20	5432.01	-0.436957	2.26763e-05	ALDOA	all genes	20858.5	0.148747	0.0941894	1347.71	-0.290615	0.0132823	TE_down	-4.64443	NA	NA	NA
ENSG00000187109.14	1033.08	0.914453	2.38993e-05	NAP1L1	all genes	8273.62	-0.393673	3.66224e-07	80.7866	0.51652	0.424567	TE_up	-4.62162	NA	NA	0
ENSG00000117724.13	525.139	0.973421	2.47348e-05	CENPF	all genes	3047.83	-0.825487	1.8692e-19	88.1719	0.151118	0.906917	TE_up	-4.60669	NA	NA	0
ENSG00000096433.11	1487.81	-1.00017	2.6402e-05	ITPR3	all genes	11698.4	0.649367	1.74435e-18	125.861	-0.335055	0.840218	TE_down	-4.57836	NA	NA	NA
ENSG00000137812.19	108.173	2.1096	2.6402e-05	KNL1	all genes	659.451	-0.641777	6.89578e-05	16.9031	1.44946	0.222475	TE_up	-4.57836	KNL1	0.4	0
ENSG00000052802.13	263.686	1.06646	2.72508e-05	MSMO1	all genes	1018.02	-0.517375	4.43229e-05	65.2159	0.545862	0.467114	TE_up	-4.56462	NA	NA	0
ENSG00000169045.17	1052.79	0.693076	2.89451e-05	HNRNPH1	all genes	4723.45	-0.441666	9.30946e-07	233.478	0.247286	0.599733	TE_up	-4.53842	NA	NA	0
ENSG00000114416.18	633.211	0.861734	2.91571e-05	FXR1	all genes	3205.81	-0.522577	2.31514e-08	125.544	0.342478	0.590146	TE_up	-4.53526	NA	NA	0
ENSG00000100632.11	639.705	0.699436	2.94213e-05	ERH	all genes	1534.57	-0.132211	0.358117	196.403	0.565597	0.0388283	TE_up	-4.53134	NA	NA	0
ENSG00000117713.20	779.462	-1.02156	2.94213e-05	ARID1A	all genes	5224.75	0.626293	1.88458e-10	102.67	-0.400342	0.540867	TE_down	-4.53134	NA	NA	NA
ENSG00000161642.17	358.128	-1.1051	2.9501e-05	ZNF385A	all genes	2276.43	0.616192	4.56033e-11	52.2217	-0.48404	0.639972	TE_down	-4.53016	NA	NA	NA
ENSG00000130813.18	152.243	-1.61003	2.9749e-05	SHFL	all genes	761.89	0.911238	4.88793e-10	30.5783	-0.699903	0.573682	TE_down	-4.52653	NA	NA	NA
ENSG00000136560.14	549.66	0.894664	3.20234e-05	TANK	all genes	3038.18	-0.796745	1.02726e-18	98.4907	0.094783	0.942481	TE_up	-4.49453	NA	NA	0
ENSG00000129250.12	1136.72	-1.1736	3.20495e-05	KIF1C	all genes	10155.5	0.603545	7.83254e-15	46.5636	-0.567276	0.574087	TE_down	-4.49418	NA	NA	NA
ENSG00000198910.14	312.181	-1.07718	3.29586e-05	L1CAM	all genes	1602.49	0.346291	0.00237264	61.0143	-0.721005	0.277495	TE_down	-4.48203	NA	NA	NA
ENSG00000188130.14	203.859	-1.72682	3.5185e-05	MAPK12	all genes	1424.55	0.547246	7.31902e-06	24.4648	-1.1949	0.24159	TE_down	-4.45364	NA	NA	NA
ENSG00000115694.15	341.944	-1.17417	3.6657e-05	STK25	all genes	2249.76	0.538203	2.71999e-08	46.7341	-0.640087	0.488894	TE_down	-4.43584	NA	NA	NA
ENSG00000139835.14	150.239	-1.61702	3.74498e-05	GRTP1	all genes	686.972	0.70181	1.12842e-05	32.7939	-0.918939	0.316779	TE_down	-4.42655	NA	NA	NA
ENSG00000079432.7	679.042	-1.1694	3.84309e-05	CIC	all genes	5694.44	0.756328	1.07925e-22	43.0092	-0.409473	0.772602	TE_down	-4.41532	NA	NA	NA
ENSG00000174748.21	1116.13	1.08841	3.84309e-05	RPL15	all genes	9673.97	-0.0688754	0.556112	57.5176	1.0069	0.0535398	TE_up	-4.41532	NA	NA	0
ENSG00000169710.9	5086.47	-0.317246	3.89797e-05	FASN	all genes	20493	-0.0182768	0.876748	1222.57	-0.338086	0.00194263	TE_down	-4.40916	NA	NA	NA
ENSG00000008710.20	378.582	-1.71728	4.18761e-05	PKD1	all genes	3265.77	0.560258	3.24715e-10	20.2292	-1.16785	0.321632	TE_down	-4.37803	NA	NA	NA
ENSG00000141002.20	1075.4	-0.638037	4.24231e-05	TCF25	all genes	5728.34	0.276936	0.00131104	201.752	-0.365027	0.325917	TE_down	-4.3724	NA	NA	NA
ENSG00000198563.14	842.033	0.66775	4.29049e-05	DDX39B	all genes	3597.22	-0.279318	0.0038067	194.164	0.383534	0.297177	TE_up	-4.36749	NA	NA	0
ENSG00000197969.14	468.037	1.25202	4.41532e-05	VPS13A	all genes	3138.14	-0.560357	4.05017e-07	61.4927	0.699576	0.297177	TE_up	-4.35504	NA	NA	0
ENSG00000105289.15	277.119	-1.47624	4.42249e-05	TJP3	all genes	1903.22	0.389887	0.00109115	34.5909	-1.08944	0.16992	TE_down	-4.35433	NA	NA	NA
ENSG00000079313.15	272.811	-1.66399	4.48556e-05	REXO1	all genes	2165.25	0.617414	2.90142e-10	22.2329	-1.04659	0.401779	TE_down	-4.34818	NA	NA	NA
ENSG00000196141.14	572.991	-0.944879	4.48556e-05	SPATS2L	all genes	3643.13	0.644656	4.39019e-13	83.5222	-0.308916	0.741969	TE_down	-4.34818	NA	NA	NA
ENSG00000071564.16	555.108	-1.27218	4.67807e-05	TCF3	all genes	4561.64	0.761004	9.86733e-19	38.9578	-0.503381	0.696865	TE_down	-4.32993	NA	NA	NA
ENSG00000106609.16	259.805	-1.40431	5.06074e-05	TMEM248	all genes	1651.73	0.289852	0.0244605	37.8127	-1.10968	0.125804	TE_down	-4.29579	NA	NA	NA
ENSG00000169180.11	516.74	-1.25434	5.06074e-05	XPO6	all genes	4188.78	0.318222	0.00025708	38.4756	-0.964984	0.250208	TE_down	-4.29579	NA	NA	NA
ENSG00000137040.10	126.6	1.88098	5.13681e-05	RANBP6	all genes	763.467	-0.232215	0.18902	20.139	1.62428	0.0900856	TE_up	-4.28931	NA	NA	0
ENSG00000131149.19	550.344	-0.879936	5.25512e-05	GSE1	all genes	3448.05	0.311672	0.000665495	82.2164	-0.574211	0.318995	TE_down	-4.27942	NA	NA	NA
ENSG00000126705.15	275.636	-1.36981	5.34223e-05	AHDC1	all genes	1965.26	0.696405	1.79179e-12	31.5187	-0.678165	0.586888	TE_down	-4.27228	NA	NA	NA
ENSG00000119953.13	294.665	0.978942	5.41876e-05	SMNDC1	all genes	1093.8	-0.350603	0.00813233	74.6944	0.627182	0.277709	TE_up	-4.2661	NA	NA	0
ENSG00000110367.13	583.538	0.888697	5.44144e-05	DDX6	all genes	2863.32	-0.221678	0.0538553	119.499	0.657471	0.0835825	TE_up	-4.26429	NA	NA	0
ENSG00000070423.18	234.284	-1.32329	5.51439e-05	RNF126	all genes	1407.72	0.484323	3.06518e-05	37.4482	-0.841888	0.325917	TE_down	-4.2585	NA	NA	NA
ENSG00000156858.11	217.832	-1.53057	5.51439e-05	PRR14	all genes	1460.77	0.616114	5.60648e-08	28.6503	-0.934686	0.38553	TE_down	-4.2585	NA	NA	NA
ENSG00000096384.20	7071.86	0.365322	5.61796e-05	HSP90AB1	all genes	33232.1	-0.155483	0.0579136	1507.46	0.207868	0.142085	TE_up	-4.25042	NA	NA	0
ENSG00000100644.17	1834.54	0.615166	5.78429e-05	HIF1A	all genes	8555.85	0.102676	0.37346	394.073	0.715532	7.44679e-07	TE_up	-4.23775	NA	NA	0
ENSG00000175115.12	455.538	-1.12945	5.81833e-05	PACS1	all genes	3353.47	0.429153	2.25626e-06	47.7582	-0.698674	0.394544	TE_down	-4.2352	NA	NA	NA
ENSG00000013588.8	2306.57	0.385096	6.3987e-05	GPRC5A	all genes	5809.83	0.0429878	0.727988	696.871	0.424544	0.000932254	TE_up	-4.19391	NA	NA	0
ENSG00000176619.13	542.655	-1.12415	6.65663e-05	LMNB2	all genes	2662.86	0.529022	2.98405e-05	111.071	-0.597036	0.170008	TE_down	-4.17675	NA	NA	NA
ENSG00000065518.8	372.35	0.868232	6.66392e-05	NDUFB4	all genes	802.165	-0.410044	0.00613995	118.006	0.456465	0.358729	TE_up	-4.17627	NA	NA	0
ENSG00000164597.13	160.687	1.46063	6.69664e-05	COG5	all genes	733.81	-0.334359	0.0513622	35.1531	1.13106	0.112879	TE_up	-4.17414	NA	NA	0
ENSG00000116120.11	257.975	1.05162	6.88129e-05	FARSB	all genes	875.657	-0.290179	0.0639168	68.7442	0.760717	0.162313	TE_up	-4.16233	NA	NA	0
ENSG00000155096.14	405.297	1.0974	7.02137e-05	AZIN1	all genes	2805.15	-0.135063	0.2489	49.7444	0.954509	0.11182	TE_up	-4.15358	NA	NA	0
ENSG00000125967.16	139.146	-1.90442	7.0316e-05	NECAB3	all genes	850.557	0.632441	1.25389e-05	21.6517	-1.29806	0.255733	TE_down	-4.15295	NA	NA	NA
ENSG00000164934.14	371.044	0.924324	7.05283e-05	DCAF13	all genes	1583.1	-0.242926	0.0552271	85.6723	0.670944	0.18049	TE_up	-4.15164	NA	NA	0
ENSG00000158717.11	118.494	-1.9582	7.11389e-05	RNF166	all genes	751.47	0.936994	1.12436e-10	17.3535	-1.01642	0.528718	TE_down	-4.14789	NA	NA	NA
ENSG00000147677.11	1378.21	0.639917	7.24085e-05	EIF3H	all genes	6774.97	-0.351994	5.1603e-05	281.564	0.283476	0.423066	TE_up	-4.14021	NA	NA	0
ENSG00000075223.14	762.662	0.698341	7.49792e-05	SEMA3C	all genes	3079.6	-0.167232	0.139079	183.201	0.533592	0.0797191	TE_up	-4.12506	NA	NA	0
ENSG00000162430.17	425.686	-1.09389	7.85172e-05	SELENON	all genes	2935.66	0.50749	8.31539e-08	52.6992	-0.584645	0.505054	TE_down	-4.10504	NA	NA	NA
ENSG00000168528.12	480.195	-0.951467	7.86637e-05	SERINC2	all genes	2170.67	0.225385	0.0718408	105.806	-0.725058	0.0793674	TE_down	-4.10423	NA	NA	NA
ENSG00000110713.17	1001.93	-0.794519	7.90031e-05	NUP98	all genes	6109.1	0.915209	3.37547e-27	156.852	0.115303	0.906917	TE_down	-4.10236	NA	NA	NA
ENSG00000117450.14	3077.91	0.542047	8.36053e-05	PRDX1	all genes	8175.8	-0.167502	0.0774666	912.433	0.371408	0.00556953	TE_up	-4.07777	NA	NA	0
ENSG00000103335.22	828.968	-0.953495	8.38679e-05	PIEZO1	all genes	6465.63	0.664586	1.65619e-17	72.2805	-0.28067	0.816354	TE_down	-4.0764	NA	NA	NA
ENSG00000169221.14	310.299	-1.31978	8.38679e-05	TBC1D10B	all genes	2302.5	0.842337	2.52602e-19	31.8458	-0.487652	0.747951	TE_down	-4.0764	NA	NA	NA
ENSG00000117519.16	655.343	-0.726843	8.47071e-05	CNN3	all genes	3136.21	0.407163	1.02476e-05	137.412	-0.321353	0.598378	TE_down	-4.07208	NA	NA	NA
ENSG00000185813.10	268.482	-1.03224	9.4679e-05	PCYT2	all genes	1152.65	0.511459	2.99121e-05	61.6687	-0.521812	0.531384	TE_down	-4.02375	NA	NA	NA
ENSG00000132182.12	742.713	-0.855651	9.53318e-05	NUP210	all genes	3656.95	0.172813	0.14378	151.444	-0.684708	0.0310318	TE_down	-4.02076	NA	NA	NA
ENSG00000143933.18	700.569	0.730326	9.60303e-05	CALM2	all genes	2644.01	-0.192354	0.0931331	175.787	0.529649	0.101566	TE_up	-4.01759	NA	NA	0
ENSG00000122406.14	2165.22	0.791649	9.84899e-05	RPL5	all genes	19041.7	-0.340301	5.72732e-06	99.993	0.443989	0.466457	TE_up	-4.00661	NA	NA	0
ENSG00000113161.16	641.655	0.813819	0.000100276	HMGCR	all genes	2523.94	-0.661824	9.31211e-12	156.714	0.144403	0.869569	TE_up	-3.9988	NA	NA	0
ENSG00000120526.11	233.375	1.06722	0.000100885	NUDCD1	all genes	941.607	-0.170348	0.300483	56.1116	0.898537	0.109884	TE_up	-3.99617	NA	NA	0
ENSG00000198380.12	463.033	0.848292	0.000100885	GFPT1	all genes	1708.6	-0.118205	0.430994	117.824	0.731228	0.0344841	TE_up	-3.99617	NA	NA	0
ENSG00000125107.18	1624.17	0.631075	0.000100936	CNOT1	all genes	10590.1	0.0961269	0.364915	226.004	0.728734	0.000559528	TE_up	-3.99595	NA	NA	0
ENSG00000099364.16	270.398	-1.82558	0.000101072	FBXL19	all genes	2284.06	1.01406	8.22471e-24	16.4845	-0.807688	0.676401	TE_down	-3.99537	NA	NA	NA
ENSG00000102908.22	1575.96	0.88252	0.000108839	NFAT5	all genes	8503.24	-0.232403	0.0639168	291.398	0.647312	0.000691841	TE_up	-3.96322	NA	NA	0
ENSG00000065717.15	325.248	-1.68573	0.000110298	TLE2	all genes	2791.91	0.991968	1.20643e-28	18.0124	-0.71002	0.713211	TE_down	-3.95743	NA	NA	NA
ENSG00000155380.11	643.337	0.662361	0.000110298	SLC16A1	all genes	1710.61	-0.0146506	0.936811	190.753	0.646669	0.0113439	TE_up	-3.95743	NA	NA	0
ENSG00000125505.17	732.997	-0.67917	0.000112457	MBOAT7	all genes	2908.5	0.061337	0.660746	177.972	-0.615655	0.0366851	TE_down	-3.94901	NA	NA	NA
ENSG00000160208.13	416.295	-0.911724	0.000113748	RRP1B	all genes	2321.3	0.633116	1.66601e-11	73.927	-0.29068	0.785722	TE_down	-3.94406	NA	NA	NA
ENSG00000039123.16	347.966	0.892691	0.000120089	MTREX	all genes	1424.41	-0.223719	0.0867297	82.8026	0.65771	0.219552	TE_up	-3.9205	NA	NA	0
ENSG00000114120.14	201.288	-1.58799	0.000120092	SLC25A36	all genes	1446.72	0.810658	2.24846e-13	22.5598	-0.751525	0.644119	TE_down	-3.92049	NA	NA	NA
ENSG00000198113.3	131.558	-1.5548	0.000120092	TOR4A	all genes	615.697	0.245007	0.191778	28.1103	-1.32748	0.113806	TE_down	-3.92049	NA	NA	NA
ENSG00000205250.9	415.673	-1.21462	0.000120092	E2F4	all genes	3234.37	0.604716	2.23899e-12	36.5228	-0.586246	0.650938	TE_down	-3.92049	NA	NA	NA
ENSG00000154380.17	480.199	-1.11406	0.00012566	ENAH	all genes	3207.97	0.440258	4.78155e-05	63.6417	-0.675444	0.300956	TE_down	-3.9008	NA	NA	NA
ENSG00000162923.16	595.872	-0.901784	0.000125944	WDR26	all genes	3940.6	0.648455	1.71748e-13	80.6916	-0.251926	0.807004	TE_down	-3.89982	NA	NA	NA
ENSG00000116871.15	448.687	-1.03501	0.000129412	MAP7D1	all genes	2799.23	0.656506	6.61436e-11	67.5782	-0.38103	0.696981	TE_down	-3.88803	NA	NA	NA
ENSG00000111640.15	11028.1	0.382996	0.000130054	GAPDH	all genes	66877.8	-0.352892	1.88489e-06	1736.08	0.0275396	0.946087	TE_up	-3.88588	NA	NA	0
ENSG00000053371.12	330.641	-1.0074	0.000135481	AKR7A2	all genes	1405.93	0.218469	0.114944	76.4383	-0.801902	0.111167	TE_down	-3.86812	NA	NA	NA
ENSG00000182196.13	341.989	-0.910969	0.000139463	ARL6IP4	all genes	1404.54	0.296546	0.0173634	81.1238	-0.613002	0.297177	TE_down	-3.85554	NA	NA	NA
ENSG00000051128.19	225.912	-1.38583	0.00014019	HOMER3	all genes	1523.53	0.546878	6.17184e-07	29.3686	-0.835469	0.467114	TE_down	-3.85328	NA	NA	NA
ENSG00000158828.8	268.651	-1.13309	0.000141109	PINK1	all genes	1542.6	0.710597	2.01723e-11	45.9036	-0.407469	0.752788	TE_down	-3.85044	NA	NA	NA
ENSG00000130821.16	335.983	-1.94538	0.000142194	SLC6A8	all genes	2992.41	0.570754	2.01726e-10	14.1277	-1.35727	0.407984	TE_down	-3.84712	NA	NA	NA
ENSG00000182871.16	973.381	-0.74424	0.000142655	COL18A1	all genes	4003.42	0.350261	0.000792	230.706	-0.396164	0.219552	TE_down	-3.84571	NA	NA	NA
ENSG00000116285.13	2893.91	-0.675632	0.000143847	ERRFI1	all genes	17796.2	0.190117	0.072358	445.902	-0.487861	0.00347718	TE_down	-3.8421	NA	NA	NA
ENSG00000197601.13	350.526	0.836343	0.000143847	FAR1	all genes	1226.35	-0.265144	0.0463328	91.8983	0.569003	0.272437	TE_up	-3.8421	NA	NA	0
ENSG00000063660.9	575.41	-0.847707	0.000143987	GPC1	all genes	2676.42	0.733807	1.50274e-13	123.884	-0.115649	0.918314	TE_down	-3.84168	NA	NA	NA
ENSG00000116005.12	359.486	0.851921	0.000144733	PCYOX1	all genes	1010.63	-0.124575	0.475541	104.35	0.717801	0.0683632	TE_up	-3.83943	NA	NA	0
ENSG00000196781.16	249.934	-1.42859	0.000148669	TLE1	all genes	1746.83	0.458349	6.88046e-05	29.9806	-0.96026	0.321632	TE_down	-3.82778	NA	NA	NA
ENSG00000099814.16	653.034	-1.14812	0.000150524	CEP170B	all genes	5561.16	1.12563	7.87197e-49	38.0608	-0.0209628	0.99575	TE_down	-3.82239	NA	NA	NA
ENSG00000166226.13	1333.82	0.575991	0.000150524	CCT2	all genes	4789.25	-0.185468	0.0689744	344.623	0.38509	0.0940036	TE_up	-3.82239	NA	NA	0
ENSG00000196419.12	1002.13	0.583693	0.000150524	XRCC6	all genes	4299.79	-0.266423	0.00398033	230.298	0.312432	0.402451	TE_up	-3.82239	NA	NA	0
ENSG00000099821.14	288.168	-1.1309	0.000152547	POLRMT	all genes	1784.68	0.625688	1.06852e-09	43.9328	-0.500684	0.671406	TE_down	-3.8166	NA	NA	NA
ENSG00000011451.20	202.327	-1.49736	0.000158244	WIZ	all genes	1381.13	0.311994	0.0116782	25.5955	-1.17461	0.255733	TE_down	-3.80067	NA	NA	NA
ENSG00000158747.14	117.43	-1.66076	0.000164671	NBL1	all genes	628.918	1.21819	5.82676e-16	21.9225	-0.45873	0.818036	TE_down	-3.78338	NA	NA	NA
ENSG00000162521.19	550.896	0.798559	0.000165336	RBBP4	all genes	3106.85	-0.354731	0.000142905	96.3191	0.448465	0.476031	TE_up	-3.78163	NA	NA	0
ENSG00000134686.18	1055.05	-0.726295	0.000167885	PHC2	all genes	7581.4	0.248613	0.00395591	118.094	-0.477073	0.31936	TE_down	-3.77499	NA	NA	NA
ENSG00000204310.13	179.397	-1.862	0.000168093	AGPAT1	all genes	1345.27	0.289032	0.0342846	17.7768	-1.55267	0.195675	TE_down	-3.77445	NA	NA	NA
ENSG00000163348.4	167.185	-1.51246	0.000168916	PYGO2	all genes	1070.59	0.679566	3.12478e-08	24.0487	-0.840996	0.526688	TE_down	-3.77233	NA	NA	NA
ENSG00000073350.13	500.807	-0.859194	0.000169626	LLGL2	all genes	2622.49	0.177982	0.133556	95.7492	-0.686485	0.127631	TE_down	-3.77051	NA	NA	NA
ENSG00000203485.13	429.11	-0.876488	0.000169626	INF2	all genes	2379.68	0.356685	0.000383322	76.6842	-0.51588	0.454278	TE_down	-3.77051	NA	NA	NA
ENSG00000090661.12	152.574	-1.61817	0.000171933	CERS4	all genes	950.983	0.758692	6.33389e-09	23.014	-0.866626	0.546095	TE_down	-3.76464	NA	NA	NA
ENSG00000214022.11	405.807	-1.07107	0.000176862	REPIN1	all genes	2716.66	0.699591	6.68931e-14	53.6079	-0.388138	0.747092	TE_down	-3.75236	NA	NA	NA
ENSG00000101210.12	2954.09	-0.412581	0.000178116	EEF1A2	all genes	13817.3	0.135092	0.129143	632.212	-0.281418	0.132812	TE_down	-3.7493	NA	NA	NA
ENSG00000142173.16	1011.37	-0.554874	0.000180592	COL6A2	all genes	3902.46	0.145264	0.169818	250.124	-0.408926	0.162644	TE_down	-3.7433	NA	NA	NA
ENSG00000160326.14	127.137	-1.49052	0.000181644	SLC2A6	all genes	535.894	0.085295	0.728895	29.5666	-1.4027	0.0737492	TE_down	-3.74078	NA	NA	NA
ENSG00000152518.8	199.122	-1.35205	0.000183088	ZFP36L2	all genes	1074.44	0.552659	4.37613e-05	36.7957	-0.794965	0.397786	TE_down	-3.73734	NA	NA	NA
ENSG00000079785.15	577.721	0.66389	0.000187564	DDX1	all genes	2106.03	-0.222095	0.05015	147.995	0.439131	0.29374	TE_up	-3.72685	NA	NA	0
ENSG00000130508.11	335.128	-1.05585	0.000188865	PXDN	all genes	1971.65	0.189497	0.121314	55.246	-0.868596	0.187734	TE_down	-3.72385	NA	NA	NA
ENSG00000135111.16	92.1405	-1.96113	0.00019125	TBX3	all genes	566.642	1.24496	1.97697e-15	14.2271	-0.710806	0.755169	TE_down	-3.7184	NA	NA	NA
ENSG00000169692.13	256.048	-1.04047	0.000192867	AGPAT2	all genes	1262.16	0.666552	4.01406e-09	52.2108	-0.375757	0.749532	TE_down	-3.71474	NA	NA	NA
ENSG00000168036.18	1749.97	0.450316	0.000193267	CTNNB1	all genes	5810.32	-0.292206	0.000655923	471.295	0.156293	0.675891	TE_up	-3.71384	NA	NA	0
ENSG00000142156.15	1025.61	-0.580538	0.000198717	COL6A1	all genes	4219.45	-0.0713386	0.557333	242.852	-0.657367	0.00274868	TE_down	-3.70176	NA	NA	NA
ENSG00000173542.8	120.309	1.41709	0.000200273	MOB1B	all genes	367.598	-0.315176	0.172227	33.738	1.12053	0.162972	TE_up	-3.69838	NA	NA	0
ENSG00000254087.8	161.069	-1.53843	0.000202148	LYN	all genes	1019.21	0.549464	2.08566e-05	23.6508	-0.986545	0.417814	TE_down	-3.69433	NA	NA	NA
ENSG00000100241.21	475.99	-1.57967	0.000206564	SBF1	all genes	4259.02	0.733526	6.57193e-19	19.2611	-0.869994	0.597044	TE_down	-3.68494	NA	NA	NA
ENSG00000162512.16	132.352	-1.60857	0.000207881	SDC3	all genes	782.351	0.560671	8.80733e-05	21.6739	-1.06164	0.39833	TE_down	-3.68219	NA	NA	NA
ENSG00000164574.16	126.909	-1.84056	0.000212942	GALNT10	all genes	839.588	0.489832	0.000484249	17.1419	-1.3846	0.297177	TE_down	-3.67174	NA	NA	NA
ENSG00000168906.13	492.68	0.776608	0.000221895	MAT2A	all genes	2073.61	-0.206824	0.0753085	114.893	0.566739	0.228213	TE_up	-3.65385	NA	NA	0
ENSG00000001084.13	300.92	-1.12405	0.000234044	GCLC	all genes	1941.44	0.519801	4.51885e-07	42.6964	-0.600307	0.565667	TE_down	-3.6307	NA	NA	NA
ENSG00000099331.13	710.921	-0.851819	0.000234623	MYO9B	all genes	5351.45	0.748944	1.5697e-22	69.8741	-0.118176	0.942481	TE_down	-3.62963	NA	NA	NA
ENSG00000183020.13	470.159	-0.880147	0.000250511	AP2A2	all genes	2466.4	0.552719	4.14312e-08	89.8015	-0.323395	0.710315	TE_down	-3.60117	NA	NA	NA
ENSG00000173402.12	941.892	-0.621456	0.000258952	DAG1	all genes	4381.5	0.418213	1.35943e-06	202.662	-0.205333	0.737922	TE_down	-3.58678	NA	NA	NA
ENSG00000272772.1	362.327	0.902835	0.000258952	AC104109.3	all genes	965.877	-0.211293	0.212344	107.322	0.688027	0.0779056	TE_up	-3.58678	NA	NA	0
ENSG00000141367.12	2907.42	0.511052	0.00026125	CLTC	all genes	11386.9	-0.193984	0.0180909	712.499	0.313957	0.0847553	TE_up	-3.58294	NA	NA	0
ENSG00000175054.16	198.13	1.4137	0.000261733	ATR	all genes	1210.77	-0.364669	0.00998148	30.8504	1.033	0.237913	TE_up	-3.58214	NA	NA	0
ENSG00000198793.13	627.523	-0.875306	0.00026252	MTOR	all genes	4312.94	0.591287	1.10263e-11	78.3245	-0.294822	0.774469	TE_down	-3.58084	NA	NA	NA
ENSG00000212907.2	976.941	0.616857	0.000268363	MT-ND4L	all genes	4088.22	-0.205703	0.049787	228.769	0.409036	0.178877	TE_up	-3.57128	NA	NA	0
ENSG00000008952.17	334.924	0.87041	0.000270724	SEC62	all genes	991.691	-0.175299	0.284515	95.1593	0.688111	0.126635	TE_up	-3.56747	NA	NA	0
ENSG00000125304.10	1059.95	0.574743	0.000270724	TM9SF2	all genes	3340.22	-0.0748563	0.579259	292.904	0.49547	0.0212819	TE_up	-3.56747	NA	NA	0
ENSG00000139725.8	274.676	-1.13101	0.000270724	RHOF	all genes	1566.09	0.411469	0.00045905	47.3368	-0.710389	0.397786	TE_down	-3.56747	NA	NA	NA
ENSG00000127526.15	174.513	-1.30996	0.000282876	SLC35E1	all genes	895.838	0.587932	1.834e-05	34.1197	-0.721907	0.513224	TE_down	-3.5484	NA	NA	NA
ENSG00000111642.15	1823.57	-0.453135	0.000291509	CHD4	all genes	9918.41	0.617509	3.4725e-18	334.216	0.162951	0.726443	TE_down	-3.53535	NA	NA	NA
ENSG00000133243.10	387.408	-1.00502	0.000295287	BTBD2	all genes	2550.75	0.600522	1.57755e-10	52.9049	-0.410972	0.720131	TE_down	-3.52976	NA	NA	NA
ENSG00000142327.13	243.081	-1.54351	0.000295287	RNPEPL1	all genes	1933.62	1.18584	1.70544e-32	19.7104	-0.358833	0.883427	TE_down	-3.52976	NA	NA	NA
ENSG00000144895.12	338.637	0.946485	0.000302109	EIF2A	all genes	1887.84	-0.43239	3.14332e-05	60.098	0.509762	0.561752	TE_up	-3.51984	NA	NA	0
ENSG00000076685.18	245.473	1.09213	0.000303116	NT5C2	all genes	1033.47	-0.647604	9.06135e-07	57.201	0.432554	0.677475	TE_up	-3.51839	NA	NA	0
ENSG00000136045.12	244.344	1.00858	0.00030974	PWP1	all genes	1083.99	-0.0902838	0.61347	54.7481	0.915958	0.10805	TE_up	-3.509	NA	NA	0
ENSG00000101188.5	647.034	-0.729612	0.000316758	NTSR1	all genes	3495.7	0.574616	6.14099e-11	119.498	-0.152979	0.882788	TE_down	-3.49927	NA	NA	NA
ENSG00000076826.9	174.733	-1.50766	0.000327307	CAMSAP3	all genes	1220.07	0.798545	1.50228e-12	21.0291	-0.739233	0.676426	TE_down	-3.48505	NA	NA	NA
ENSG00000129003.18	433.043	0.926471	0.000327307	VPS13C	all genes	2518.48	-0.330687	0.002342	72.6138	0.586839	0.352527	TE_up	-3.48505	NA	NA	0
ENSG00000082153.18	714.073	0.663217	0.000337602	BZW1	all genes	3377.72	-0.142054	0.207726	151.36	0.519177	0.156324	TE_up	-3.47159	NA	NA	0
ENSG00000198561.14	749.208	0.608029	0.000337602	CTNND1	all genes	3104.32	-0.319757	0.000697771	176.641	0.283331	0.605699	TE_up	-3.47159	NA	NA	0
ENSG00000121104.8	134.781	-1.62039	0.000339693	FAM117A	all genes	743.929	0.38849	0.0193386	24.2134	-1.22271	0.25063	TE_down	-3.46891	NA	NA	NA
ENSG00000114573.10	363.872	0.814841	0.000339731	ATP6V1A	all genes	1124.72	-0.230536	0.11575	101.445	0.577066	0.231063	TE_up	-3.46886	NA	NA	0
ENSG00000115806.13	503.35	-0.951458	0.000339731	GORASP2	all genes	2544.81	0.558053	1.21014e-06	100.023	-0.39488	0.563553	TE_down	-3.46886	NA	NA	NA
ENSG00000175756.13	500.355	-1.03867	0.000339731	AURKAIP1	all genes	1956.21	0.325866	0.0270878	122.665	-0.71566	0.0423364	TE_down	-3.46886	NA	NA	NA
ENSG00000257093.7	115.83	-1.64401	0.000339731	DENND11	all genes	657.705	0.282471	0.103126	20.0504	-1.3609	0.223645	TE_down	-3.46886	NA	NA	NA
ENSG00000152492.15	240.382	-1.28106	0.000341533	CCDC50	all genes	1682.24	0.658988	1.20035e-10	28.78	-0.617174	0.671372	TE_down	-3.46657	NA	NA	NA
ENSG00000261221.3	241.16	-1.36635	0.000341533	ZNF865	all genes	1769.94	1.35472	1.45427e-40	25.6088	-0.0140996	0.99582	TE_down	-3.46657	NA	NA	NA
ENSG00000141503.17	520.747	-1.00307	0.000342336	MINK1	all genes	3834.19	0.261898	0.00736727	54.5179	-0.745197	0.296038	TE_down	-3.46555	NA	NA	NA
ENSG00000144136.11	1526.11	0.527084	0.000342336	SLC20A1	all genes	7693.25	-0.199996	0.0301752	304.072	0.322927	0.268499	TE_up	-3.46555	NA	NA	0
ENSG00000170145.5	413.638	-0.955549	0.000342519	SIK2	all genes	2193.69	0.313783	0.00716088	77.9661	-0.641903	0.268499	TE_down	-3.46532	NA	NA	NA
ENSG00000130827.6	314.911	-1.23766	0.000342825	PLXNA3	all genes	1971.34	0.102442	0.537544	47.0673	-1.14121	0.0578704	TE_down	-3.46493	NA	NA	NA
ENSG00000047315.16	762.604	0.603424	0.000343973	POLR2B	all genes	3338.53	-0.221819	0.0258806	172.589	0.382987	0.358729	TE_up	-3.46348	NA	NA	0
ENSG00000117676.14	274.541	-1.07635	0.000352189	RPS6KA1	all genes	1560.22	0.5852	9.5782e-08	47.5525	-0.48608	0.67334	TE_down	-3.45322	NA	NA	NA
ENSG00000285976.2	374.534	0.785307	0.000354547	AL135905.2	all genes	924.11	0.107039	0.571658	114.008	0.890115	0.00388554	TE_up	-3.45033	NA	NA	0
ENSG00000124783.14	589.76	0.68502	0.000358014	SSR1	all genes	2077.67	-0.0728648	0.635771	154.07	0.610238	0.0485757	TE_up	-3.4461	NA	NA	0
ENSG00000160803.8	186.754	-1.68327	0.00036255	UBQLN4	all genes	1417.08	0.568192	1.13695e-06	17.8663	-1.08946	0.467114	TE_down	-3.44063	NA	NA	NA
ENSG00000115053.16	2462.33	0.492029	0.000374474	NCL	all genes	9375.52	-0.152885	0.125633	614.428	0.336848	0.0404271	TE_up	-3.42658	NA	NA	0
ENSG00000103495.14	622.683	-0.958817	0.000377515	MAZ	all genes	4807.6	0.794039	1.68854e-21	56.3109	-0.165514	0.922746	TE_down	-3.42307	NA	NA	NA
ENSG00000096746.17	325.2	0.852842	0.000378419	HNRNPH3	all genes	1229.94	-0.124555	0.437098	81.5259	0.725706	0.125804	TE_up	-3.42203	NA	NA	0
ENSG00000164897.14	171.214	-1.71643	0.000383391	TMUB1	all genes	1243.47	0.402852	0.00276098	18.6181	-1.31475	0.273693	TE_down	-3.41636	NA	NA	NA
ENSG00000176407.18	406.495	-1.06426	0.00038363	KCMF1	all genes	3000.28	0.997397	2.40696e-30	42.4298	-0.0664513	0.979788	TE_down	-3.41609	NA	NA	NA
ENSG00000084112.15	1128.54	-0.773508	0.000384668	SSH1	all genes	9174.01	0.529797	9.73537e-13	83.1673	-0.244513	0.817306	TE_down	-3.41491	NA	NA	NA
ENSG00000101361.17	863.959	0.595789	0.000398993	NOP56	all genes	3662.33	-0.149069	0.177756	200.428	0.444408	0.164191	TE_up	-3.39903	NA	NA	0
ENSG00000007516.13	125.25	-1.69575	0.00039974	BAIAP3	all genes	831.185	0.832246	3.40923e-10	16.8466	-0.840909	0.665476	TE_down	-3.39822	NA	NA	NA
ENSG00000062716.13	622.305	0.834639	0.000406552	VMP1	all genes	3520.05	-0.326437	0.00243656	108.387	0.501511	0.309718	TE_up	-3.39088	NA	NA	0
ENSG00000115524.16	1207.82	0.574743	0.000406552	SF3B1	all genes	6041.12	-0.411515	1.18483e-06	242.474	0.162055	0.785543	TE_up	-3.39088	NA	NA	0
ENSG00000120800.5	420.515	0.894385	0.000406552	UTP20	all genes	2530.58	-0.315462	0.00216454	67.0449	0.566763	0.424205	TE_up	-3.39088	NA	NA	0
ENSG00000126261.13	314.772	-1.15355	0.00040995	UBA2	all genes	2261.63	0.781073	2.7298e-17	35.3291	-0.361155	0.829243	TE_down	-3.38727	NA	NA	NA
ENSG00000072310.17	1292.78	-0.462802	0.000413985	SREBF1	all genes	5402.97	0.445809	2.27603e-08	303.086	-0.0196747	0.982611	TE_down	-3.38302	NA	NA	NA
ENSG00000108506.12	196.954	1.12767	0.000413985	INTS2	all genes	907.457	-0.315759	0.0341612	42.7373	0.804846	0.302076	TE_up	-3.38302	NA	NA	0
ENSG00000155254.13	62.2922	-1.97223	0.000419212	MARVELD1	all genes	307.012	1.22861	7.31064e-10	12.7092	-0.726469	0.773993	TE_down	-3.37757	NA	NA	NA
ENSG00000139218.18	487.937	0.790866	0.000423143	SCAF11	all genes	2701.03	-0.0161734	0.920746	87.4646	0.7762	0.0683632	TE_up	-3.37351	NA	NA	0
ENSG00000015479.19	882.839	0.593869	0.000430171	MATR3	all genes	4765.81	-0.275267	0.00191736	163.029	0.315875	0.536362	TE_up	-3.36636	NA	NA	0
ENSG00000126934.13	523.659	-1.04736	0.00043212	MAP2K2	all genes	3783.14	0.359145	0.000687075	57.7964	-0.691953	0.317732	TE_down	-3.3644	NA	NA	NA
ENSG00000147324.11	285.459	-2.16187	0.000440444	MFHAS1	all genes	2586.22	0.660977	6.26368e-11	10.2314	-1.5021	0.440894	TE_down	-3.35611	NA	NA	NA
ENSG00000116691.11	236.872	-1.15481	0.000441429	MIIP	all genes	1256.73	0.536067	1.42641e-05	44.6444	-0.635414	0.51999	TE_down	-3.35514	NA	NA	NA
ENSG00000113643.9	468.012	0.792469	0.000444321	RARS1	all genes	2032.78	-0.277553	0.0158647	106.563	0.516094	0.30621	TE_up	-3.3523	NA	NA	0
ENSG00000142002.17	343.745	-0.990739	0.000476179	DPP9	all genes	2221.1	0.475624	1.01132e-06	48.6338	-0.521876	0.612637	TE_down	-3.32223	NA	NA	NA
ENSG00000122515.15	383.765	-1.03743	0.000479626	ZMIZ2	all genes	2599.32	0.103989	0.435114	49.3472	-0.939602	0.138771	TE_down	-3.3191	NA	NA	NA
ENSG00000163975.12	339.048	-0.938066	0.000485739	MELTF	all genes	1528.85	0.402814	0.000716276	74.8882	-0.527797	0.464387	TE_down	-3.3136	NA	NA	NA
ENSG00000171680.22	195.902	-1.61981	0.000491438	PLEKHG5	all genes	1435.12	0.34652	0.00627188	20.808	-1.28858	0.275964	TE_down	-3.30853	NA	NA	NA
ENSG00000149136.9	918.865	-0.757397	0.00049704	SSRP1	all genes	5794.08	0.587786	4.21732e-11	135.915	-0.17376	0.836938	TE_down	-3.30361	NA	NA	NA
ENSG00000010244.18	636.643	0.727266	0.000504399	ZNF207	all genes	2330.43	-0.438912	6.59883e-05	162.642	0.286703	0.609038	TE_up	-3.29723	NA	NA	0
ENSG00000088205.13	274.915	0.947011	0.000506489	DDX18	all genes	1275.12	-0.247878	0.0674865	59.3092	0.697964	0.290551	TE_up	-3.29543	NA	NA	0
ENSG00000134333.14	1556.1	0.551301	0.000508055	LDHA	all genes	6434.8	-0.349198	0.00011202	367.377	0.198587	0.604552	TE_up	-3.29409	NA	NA	0
ENSG00000131584.19	119.668	-1.90501	0.000529154	ACAP3	all genes	892.558	1.3096	2.16582e-25	12.1169	-0.636522	0.817306	TE_down	-3.27642	NA	NA	NA
ENSG00000179588.9	157.431	-1.45535	0.000538693	ZFPM1	all genes	1030.78	0.924445	3.17916e-14	21.7462	-0.533893	0.782782	TE_down	-3.26866	NA	NA	NA
ENSG00000100567.13	426.925	0.839689	0.000555063	PSMA3	all genes	1271.89	-0.378413	0.004909	120.934	0.453355	0.366166	TE_up	-3.25566	NA	NA	0
ENSG00000135821.18	650.409	-0.731753	0.000558198	GLUL	all genes	3260.88	0.332143	0.000945456	130.314	-0.403266	0.440894	TE_down	-3.25321	NA	NA	NA
ENSG00000179632.10	499.484	-0.961366	0.000566159	MAF1	all genes	3760.14	0.655655	7.15184e-15	49.0514	-0.300508	0.823985	TE_down	-3.24706	NA	NA	NA
ENSG00000103260.9	212.136	-1.8413	0.000569655	METRN	all genes	1776.93	1.48707	3.47405e-38	13.5909	-0.37263	0.910321	TE_down	-3.24439	NA	NA	NA
ENSG00000091140.14	374.285	0.851949	0.000577759	DLD	all genes	1331.33	-0.265277	0.054768	97.2255	0.578033	0.255126	TE_up	-3.23825	NA	NA	0
ENSG00000133275.16	229.208	-1.88224	0.000581295	CSNK1G2	all genes	1973.14	0.547498	4.79399e-08	12.4044	-1.33587	0.45119	TE_down	-3.2356	NA	NA	NA
ENSG00000103249.18	348.459	-0.899488	0.000582196	CLCN7	all genes	1890.8	0.560022	4.52881e-08	64.0032	-0.331119	0.767032	TE_down	-3.23493	NA	NA	NA
ENSG00000182272.12	178.814	-1.96248	0.000582196	B4GALNT4	all genes	1472.19	0.81185	3.42583e-11	12.4373	-1.14024	0.565667	TE_down	-3.23493	NA	NA	NA
ENSG00000205476.9	121.342	-2.1529	0.000582196	CCDC85C	all genes	856.547	1.44889	3.25491e-05	14.265	-0.69417	0.775384	TE_down	-3.23493	NA	NA	NA
ENSG00000280987.4	877.236	0.584674	0.000582196	MATR3	all genes	4755.43	-0.272524	0.00215838	161.186	0.310321	0.55812	TE_up	-3.23493	NA	NA	0
ENSG00000118181.11	1286.99	0.528256	0.000582262	RPS25	all genes	7184.33	-0.197702	0.0242932	228.021	0.328581	0.387744	TE_up	-3.23488	NA	NA	0
ENSG00000160360.13	150.927	-1.49347	0.000585989	GPSM1	all genes	994.017	0.594231	2.26778e-06	20.5879	-0.905082	0.531977	TE_down	-3.23211	NA	NA	NA
ENSG00000074855.11	191.5	-1.27311	0.000595912	ANO8	all genes	1204.81	0.708874	7.09478e-10	28.4313	-0.554356	0.723477	TE_down	-3.22482	NA	NA	NA
ENSG00000090863.11	1482.87	0.440605	0.000601052	GLG1	all genes	4666.15	-0.254375	0.00497763	409.867	0.181529	0.625549	TE_up	-3.22109	NA	NA	0
ENSG00000102996.5	234.753	-1.18802	0.000601052	MMP15	all genes	1317.18	0.307112	0.0193948	41.3101	-0.861839	0.31029	TE_down	-3.22109	NA	NA	NA
ENSG00000185033.14	244.604	-1.10025	0.000601052	SEMA4B	all genes	1337.74	0.534711	8.84082e-06	44.4849	-0.569033	0.59173	TE_down	-3.22109	NA	NA	NA
ENSG00000113558.18	562.115	0.654498	0.000612478	SKP1	all genes	2162.93	-0.191298	0.100529	139.38	0.464429	0.29374	TE_up	-3.21291	NA	NA	0
ENSG00000171490.13	787.163	0.609024	0.000616137	RSL1D1	all genes	3568.48	-0.224651	0.028079	173.14	0.381245	0.345247	TE_up	-3.21032	NA	NA	0
ENSG00000101160.14	409.815	-0.926684	0.000649545	CTSZ	all genes	1758.93	0.26767	0.0454195	94.1132	-0.655414	0.190998	TE_down	-3.18739	NA	NA	NA
ENSG00000137770.14	133.05	1.44736	0.000657557	CTDSPL2	all genes	760.415	-0.19964	0.256402	22.8758	1.23261	0.219552	TE_up	-3.18207	NA	NA	0
ENSG00000160710.17	1815.43	-0.481983	0.000668009	ADAR	all genes	10413	0.555868	1.68067e-13	310.709	0.0711742	0.923648	TE_down	-3.17522	NA	NA	NA
ENSG00000127914.16	470.934	0.925982	0.000669167	AKAP9	all genes	2920.08	-0.215353	0.0770225	71.6065	0.705141	0.208807	TE_up	-3.17447	NA	NA	0
ENSG00000168005.9	279.532	-1.40737	0.000669167	SPINDOC	all genes	2274.41	0.970628	1.72809e-26	20.5745	-0.443452	0.833771	TE_down	-3.17447	NA	NA	NA
ENSG00000278311.5	225.182	1.04098	0.000670812	GGNBP2	all genes	1115.58	-0.0430692	0.826926	45.7121	1.00541	0.110049	TE_up	-3.1734	NA	NA	0
ENSG00000093010.14	274.609	-1.14947	0.000695216	COMT	all genes	1163.14	0.231856	0.190565	63.666	-0.919724	0.0744166	TE_down	-3.15788	NA	NA	NA
ENSG00000111530.13	562.964	0.70565	0.000698494	CAND1	all genes	2727.09	-0.00840113	0.960571	116.777	0.699468	0.0515624	TE_up	-3.15584	NA	NA	0
ENSG00000135046.14	1257.67	0.566417	0.000698494	ANXA1	all genes	3902.34	-0.182176	0.111435	349.963	0.380326	0.0877802	TE_up	-3.15584	NA	NA	0
ENSG00000170604.5	322.098	-1.30037	0.000698494	IRF2BP1	all genes	2231.78	1.30367	2.43674e-26	39.5719	0.00160077	0.999014	TE_down	-3.15584	NA	NA	NA
ENSG00000117410.14	436.147	-0.821155	0.000698985	ATP6V0B	all genes	1510.68	0.270114	0.0387041	114.878	-0.546114	0.265724	TE_down	-3.15553	NA	NA	NA
ENSG00000144711.16	326.139	-1.1906	0.000698985	IQSEC1	all genes	2396.78	0.534603	2.90368e-07	34.3735	-0.660946	0.57253	TE_down	-3.15553	NA	NA	NA
ENSG00000116685.16	205.871	-1.51	0.00071074	KIAA2013	all genes	1590.24	0.716441	1.10263e-11	18.5668	-0.7825	0.664193	TE_down	-3.14829	NA	NA	NA
ENSG00000183111.12	101.538	-1.86286	0.000713653	ARHGEF37	all genes	686.182	0.608145	3.18244e-05	13.1352	-1.27199	0.460019	TE_down	-3.14651	NA	NA	NA
ENSG00000108829.10	834.106	-0.720102	0.000722303	LRRC59	all genes	3168.81	0.31895	0.00520499	208.331	-0.402899	0.240501	TE_down	-3.14128	NA	NA	NA
ENSG00000104635.14	638.608	-0.58816	0.000722776	SLC39A14	all genes	1941.84	0.543942	5.80119e-08	179.313	-0.0514639	0.961217	TE_down	-3.141	NA	NA	NA
ENSG00000156928.5	138.241	-1.50092	0.000722776	MALSU1	all genes	591.394	0.160969	0.460279	31.7926	-1.36016	0.0838577	TE_down	-3.141	NA	NA	NA
ENSG00000082641.16	741.333	-0.70177	0.000737603	NFE2L1	all genes	4791.76	0.180164	0.0611647	104.74	-0.513943	0.34491	TE_down	-3.13218	NA	NA	NA
ENSG00000099968.18	197.637	-1.25664	0.000745001	BCL2L13	all genes	1291.98	0.78003	1.61518e-12	27.375	-0.468089	0.792326	TE_down	-3.12784	NA	NA	NA
ENSG00000105726.17	392.134	-0.833963	0.000761125	ATP13A1	all genes	2072.64	0.240957	0.0363693	74.1935	-0.598056	0.34491	TE_down	-3.11854	NA	NA	NA
ENSG00000145741.15	1122.29	0.660881	0.000762755	BTF3	all genes	7422.18	-0.384172	6.73335e-06	151.585	0.272201	0.670094	TE_up	-3.11761	NA	NA	0
ENSG00000186998.16	72.4394	-2.15417	0.000776846	EMID1	all genes	464.917	0.985376	2.29937e-08	10.3797	-1.16589	0.626463	TE_down	-3.10967	NA	NA	NA
ENSG00000270647.6	749.498	0.644737	0.000776846	TAF15	all genes	2185.47	-0.362311	0.000876538	214.202	0.275688	0.565667	TE_up	-3.10967	NA	NA	0
ENSG00000004399.12	380.038	-1.39704	0.000794407	PLXND1	all genes	3238.73	0.603192	9.17715e-11	21.9309	-0.797527	0.601578	TE_down	-3.09996	NA	NA	NA
ENSG00000089053.13	598.307	-0.823173	0.000795952	ANAPC5	all genes	4300.13	0.248283	0.00672896	66.9158	-0.578993	0.424327	TE_down	-3.09911	NA	NA	NA
ENSG00000106635.8	129.563	-1.62321	0.000799516	BCL7B	all genes	831.876	0.52887	0.00031295	18.5326	-1.10418	0.423066	TE_down	-3.09717	NA	NA	NA
ENSG00000059122.16	387.883	-1.16956	0.000816567	FLYWCH1	all genes	2783.99	0.665684	1.06852e-09	43.6042	-0.51796	0.671372	TE_down	-3.08801	NA	NA	NA
ENSG00000109265.14	197.223	-1.67294	0.000816567	CRACD	all genes	1441.34	0.0444716	0.827769	21.0454	-1.6368	0.0963617	TE_down	-3.08801	NA	NA	NA
ENSG00000169047.5	493.107	-0.975136	0.000816567	IRS1	all genes	3839.61	1.10884	4.66806e-43	43.3549	0.134068	0.947668	TE_down	-3.08801	NA	NA	NA
ENSG00000138018.18	224.177	1.09079	0.00081872	SELENOI	all genes	668.106	-0.165162	0.425213	63.5288	0.9117	0.0925197	TE_up	-3.08686	NA	NA	0
ENSG00000103266.11	251.024	-1.08576	0.00085938	STUB1	all genes	1532.32	0.769508	4.22715e-13	39.2062	-0.313594	0.84586	TE_down	-3.06581	NA	NA	NA
ENSG00000088256.9	205.569	-1.18487	0.000878816	GNA11	all genes	1263.87	0.560146	1.51519e-06	31.7024	-0.634809	0.623254	TE_down	-3.0561	NA	NA	NA
ENSG00000135631.17	250.858	-1.25546	0.000878816	RAB11FIP5	all genes	1875.44	0.954909	3.61279e-23	25.196	-0.304438	0.889499	TE_down	-3.0561	NA	NA	NA
ENSG00000160741.17	280.436	-1.01962	0.000878816	CRTC2	all genes	1700.48	0.663011	2.44139e-10	44.2451	-0.352725	0.797974	TE_down	-3.0561	NA	NA	NA
ENSG00000185269.12	146.807	-1.33877	0.000882399	NOTUM	all genes	839.171	0.566384	2.77339e-05	25.2236	-0.764082	0.598378	TE_down	-3.05434	NA	NA	NA
ENSG00000153551.14	1025.69	-0.56402	0.000888054	CMTM7	all genes	3971.27	0.239581	0.0183916	253.153	-0.328491	0.321632	TE_down	-3.05156	NA	NA	NA
ENSG00000167548.15	1156.63	-0.712521	0.000888152	KMT2D	all genes	9339.25	0.4692	4.41572e-10	87.7821	-0.248173	0.798638	TE_down	-3.05151	NA	NA	NA
ENSG00000196961.12	759.29	-0.615273	0.000895927	AP2A1	all genes	4195.86	0.239642	0.0104088	136.276	-0.379571	0.464387	TE_down	-3.04773	NA	NA	NA
ENSG00000286169.1	191.539	-1.05029	0.000905678	AHRR	all genes	666.43	1.35472	7.43943e-22	50.4136	0.285898	0.836938	TE_down	-3.04303	AHRR	0.4	0.3
ENSG00000128050.8	711.233	0.781944	0.000917041	PAICS	all genes	2982.54	-0.1242	0.364855	166.329	0.654551	0.0301677	TE_up	-3.03761	NA	NA	0
ENSG00000129474.16	186.849	-1.24257	0.000920155	AJUBA	all genes	1076.41	0.831085	4.89197e-11	31.7844	-0.410678	0.797974	TE_down	-3.03614	NA	NA	NA
ENSG00000215301.10	1847.06	0.444396	0.000924778	DDX3X	all genes	6773.54	0.0114034	0.934372	471.582	0.45334	0.00787647	TE_up	-3.03396	NA	NA	0
ENSG00000156467.9	967.224	0.791853	0.000925262	UQCRB	all genes	3499.57	-0.158715	0.165086	248.863	0.63091	0.236238	TE_up	-3.03374	NA	NA	0
ENSG00000197982.14	115.768	-1.48426	0.000925262	C1orf122	all genes	421.504	1.07147	4.09583e-08	29.6754	-0.420028	0.800917	TE_down	-3.03374	NA	NA	NA
ENSG00000014641.20	710.345	0.595358	0.000928236	MDH1	all genes	2166.93	-0.348055	0.00128401	199.12	0.24425	0.649737	TE_up	-3.03234	NA	NA	0
ENSG00000197498.13	109.664	1.49232	0.000930117	RPF2	all genes	557.734	-0.255802	0.188056	21.663	1.22489	0.265724	TE_up	-3.03146	NA	NA	0
ENSG00000162073.14	118.518	-1.48636	0.000942305	PAQR4	all genes	582.169	0.690413	3.53402e-05	24.2359	-0.787662	0.582677	TE_down	-3.02581	NA	NA	NA
ENSG00000005175.10	191.041	1.05708	0.000950141	RPAP3	all genes	679.069	-0.242934	0.179315	49.6568	0.799437	0.268218	TE_up	-3.02221	NA	NA	0
ENSG00000198938.2	24441.8	0.629101	0.000978962	MT-CO3	all genes	195837	-0.129417	0.33552	1911.39	0.497125	6.91505e-10	TE_up	-3.00923	NA	NA	0
ENSG00000115504.14	211.393	1.36718	0.000979089	EHBP1	all genes	1508.71	-0.15052	0.30076	24.096	1.21178	0.219351	TE_up	-3.00918	NA	NA	0
ENSG00000122574.10	117.004	-1.54457	0.00098595	WIPF3	all genes	604.959	0.75168	4.28165e-06	22.7031	-0.774675	0.619364	TE_down	-3.00615	NA	NA	NA
ENSG00000084754.12	503.397	0.740951	0.000993016	HADHA	all genes	2432.65	-0.461905	6.06087e-06	104.534	0.275236	0.737922	TE_up	-3.00304	NA	NA	0
ENSG00000104529.17	1056.05	-0.846968	0.00101998	EEF1D	all genes	8324.28	0.0735805	0.578127	88.1206	-0.779055	0.0835825	TE_down	-2.99141	NA	NA	NA
ENSG00000122741.16	158.686	-1.45588	0.00102442	DCAF10	all genes	1109.03	0.993118	1.57038e-17	19.0789	-0.481365	0.823985	TE_down	-2.98952	NA	NA	NA
ENSG00000168067.12	190.554	-1.50577	0.00102593	MAP4K2	all genes	1426.43	0.269449	0.0307599	18.9866	-1.2457	0.303129	TE_down	-2.98888	NA	NA	NA
ENSG00000079215.14	352.315	0.749206	0.00106169	SLC1A3	all genes	1284.18	-0.344095	0.00556848	90.2416	0.403213	0.574087	TE_up	-2.974	NA	NA	0
ENSG00000164258.12	221.073	0.986826	0.00107671	NDUFS4	all genes	745.997	-0.281687	0.102578	59.092	0.707838	0.277709	TE_up	-2.9679	NA	NA	0
ENSG00000108588.14	787.758	0.663496	0.00110409	CCDC47	all genes	3325.26	0.0611462	0.677408	183.401	0.71778	0.00426545	TE_up	-2.957	NA	NA	0
ENSG00000128585.18	295.084	0.858856	0.00110409	MKLN1	all genes	1338.05	-0.183346	0.190304	64.917	0.683362	0.279304	TE_up	-2.957	NA	NA	0
ENSG00000174943.11	98.3599	-1.85659	0.00114347	KCTD13	all genes	622.463	0.275129	0.136792	14.4229	-1.60466	0.25063	TE_down	-2.94177	NA	NA	NA
ENSG00000125398.8	2131.94	-0.422062	0.00116524	SOX9	all genes	5797.44	-0.0283068	0.833903	626.038	-0.45162	0.00167955	TE_down	-2.93359	NA	NA	NA
ENSG00000164889.14	776.893	-0.768859	0.00116524	SLC4A2	all genes	5362.24	0.435319	1.33023e-06	95.9945	-0.334733	0.67901	TE_down	-2.93359	NA	NA	NA
ENSG00000178035.12	1670.31	0.44916	0.00116524	IMPDH2	all genes	8035.25	-0.21331	0.0157149	348.439	0.232862	0.493473	TE_up	-2.93359	NA	NA	0
ENSG00000044574.8	2399.92	0.475053	0.00116629	HSPA5	all genes	8256.38	0.0517881	0.699851	635.042	0.523902	2.12391e-05	TE_up	-2.93319	NA	NA	0
ENSG00000149657.20	276.216	-0.937656	0.00118061	LSM14B	all genes	1149.75	0.478384	0.000141376	64.9024	-0.461844	0.631483	TE_down	-2.92789	NA	NA	NA
ENSG00000129351.17	1145.97	-0.548223	0.00118948	ILF3	all genes	5718.37	0.443546	3.50901e-08	230.814	-0.113095	0.882788	TE_down	-2.92464	NA	NA	NA
ENSG00000149418.11	423.923	-0.881548	0.00118948	ST14	all genes	2706.66	-0.00430951	0.980622	61.1862	-0.898022	0.102163	TE_down	-2.92464	NA	NA	NA
ENSG00000166986.15	880.524	0.569419	0.00119414	MARS1	all genes	3163.78	-0.104626	0.385768	227.465	0.455833	0.137201	TE_up	-2.92295	NA	NA	0
ENSG00000136731.13	538.945	0.693245	0.00119479	UGGT1	all genes	2222.78	0.0234993	0.890104	127.599	0.714583	0.0310318	TE_up	-2.92271	NA	NA	0
ENSG00000149262.17	115.355	1.35181	0.0012153	INTS4	all genes	534.166	-0.458217	0.00900158	24.919	0.891923	0.449646	TE_up	-2.91532	NA	NA	0
ENSG00000160113.5	316.607	-0.972351	0.0012153	NR2F6	all genes	1457.12	0.589365	3.03313e-06	68.7581	-0.388435	0.684082	TE_down	-2.91532	NA	NA	NA
ENSG00000145833.16	434.396	0.874595	0.00123919	DDX46	all genes	2134.62	-0.22655	0.0841098	88.8409	0.647465	0.202317	TE_up	-2.90686	NA	NA	0
ENSG00000109736.15	347.581	-0.841321	0.00124654	MFSD10	all genes	1447.28	0.0908175	0.589615	81.6085	-0.747926	0.126635	TE_down	-2.9043	NA	NA	NA
ENSG00000139644.13	2079.78	0.414049	0.00124654	TMBIM6	all genes	4819.58	-0.0434239	0.750756	645.343	0.367212	0.0125312	TE_up	-2.9043	NA	NA	0
ENSG00000176946.12	360.137	-1.03689	0.00127307	THAP4	all genes	2590.14	0.639491	1.80908e-11	40.2812	-0.398037	0.782782	TE_down	-2.89515	NA	NA	NA
ENSG00000247077.7	432.365	-0.716962	0.00129314	PGAM5	all genes	1229.45	0.249359	0.0737235	124.792	-0.473825	0.318884	TE_down	-2.88835	NA	NA	NA
ENSG00000107949.17	433.129	0.742493	0.00129717	BCCIP	all genes	1615.65	-0.17415	0.215782	109.474	0.56752	0.209065	TE_up	-2.887	NA	NA	0
ENSG00000122550.18	137.145	1.33075	0.00132164	KLHL7	all genes	693.683	0.106014	0.626812	27.2816	1.44456	0.0575915	TE_up	-2.87889	NA	NA	0
ENSG00000129493.15	580.002	0.69078	0.00132164	HEATR5A	all genes	3315.71	-0.373389	4.29906e-05	99.5458	0.314896	0.701714	TE_up	-2.87889	NA	NA	0
ENSG00000181019.13	1706.36	0.558166	0.00132164	NQO1	all genes	5240.47	0.319546	0.00105216	477.435	0.875213	2.66688e-11	TE_up	-2.87889	NA	NA	0
ENSG00000129667.12	252.822	-0.982197	0.00132486	RHBDF2	all genes	1360.2	0.548036	1.26637e-06	46.9098	-0.417839	0.746371	TE_down	-2.87783	NA	NA	NA
ENSG00000130702.15	959.955	-0.739923	0.00133806	LAMA5	all genes	5964.76	0.0829001	0.558159	145.353	-0.659311	0.0381801	TE_down	-2.87352	NA	NA	NA
ENSG00000161682.15	141.031	-1.95305	0.00136019	FAM171A2	all genes	1149.58	0.861939	4.39019e-13	10.2781	-1.11332	0.643427	TE_down	-2.8664	NA	NA	NA
ENSG00000109929.10	147.332	1.24592	0.00137953	SC5D	all genes	494.113	-0.224549	0.331273	39.5234	1.02937	0.145396	TE_up	-2.86027	NA	NA	0
ENSG00000149499.11	225.648	-1.1616	0.00137953	EML3	all genes	1508.43	0.836615	1.13411e-15	29.9162	-0.334848	0.860809	TE_down	-2.86027	NA	NA	NA
ENSG00000170540.15	580.684	0.623056	0.00137953	ARL6IP1	all genes	1931.78	-0.184477	0.137538	156.3	0.441828	0.286421	TE_up	-2.86027	NA	NA	0
ENSG00000100811.14	563.595	-0.685204	0.0013852	YY1	all genes	2821.16	0.59603	1.5443e-10	113.178	-0.0928853	0.942188	TE_down	-2.85849	NA	NA	NA
ENSG00000134452.19	513.559	-0.927468	0.00138655	FBH1	all genes	3901.45	0.580722	2.54594e-11	48.9826	-0.34706	0.792353	TE_down	-2.85807	NA	NA	NA
ENSG00000075539.15	441.073	0.942432	0.00140601	FRYL	all genes	2751.01	-0.269728	0.0287156	66.4034	0.672764	0.277374	TE_up	-2.85201	NA	NA	0
ENSG00000125676.20	267.645	1.02998	0.00140601	THOC2	all genes	1375.45	-0.491771	0.000164645	52.2525	0.534397	0.565667	TE_up	-2.85201	NA	NA	0
ENSG00000153395.10	421.938	-0.879848	0.00143141	LPCAT1	all genes	2297.81	0.0291587	0.868501	77.0256	-0.860634	0.0683632	TE_down	-2.84424	NA	NA	NA
ENSG00000167004.13	784.354	0.591766	0.00143336	PDIA3	all genes	4086.26	0.00812216	0.957863	150.987	0.592417	0.0702105	TE_up	-2.84364	NA	NA	0
ENSG00000110344.9	416.077	0.854597	0.00144503	UBE4A	all genes	2032.93	-0.220841	0.0907759	85.5575	0.621958	0.255126	TE_up	-2.84012	NA	NA	0
ENSG00000133706.18	566.409	0.653497	0.00144503	LARS1	all genes	2602.29	-0.0293529	0.850214	123.222	0.616045	0.125288	TE_up	-2.84012	NA	NA	0
ENSG00000100605.17	206.42	-1.18146	0.00144824	ITPK1	all genes	1348.78	0.983961	4.27125e-19	28.647	-0.194082	0.939249	TE_down	-2.83916	NA	NA	NA
ENSG00000090372.15	381.124	-0.991823	0.00144831	STRN4	all genes	2778.98	0.658461	1.78977e-13	41.0999	-0.312807	0.84446	TE_down	-2.83914	NA	NA	NA
ENSG00000256646.7	439.894	0.662981	0.00144892	AC010132.3	all genes	1163.19	-0.390423	0.0024895	130.606	0.272752	0.696981	TE_up	-2.83895	NA	NA	0
ENSG00000106588.11	439.965	0.661825	0.00148539	PSMA2	all genes	1163.9	-0.389256	0.00257318	130.606	0.272752	0.696981	TE_up	-2.82816	NA	NA	0
ENSG00000158417.11	419.77	0.712406	0.00149375	EIF5B	all genes	1865.95	-0.193779	0.111727	93.8684	0.523073	0.354782	TE_up	-2.82572	NA	NA	0
ENSG00000145388.15	140.566	1.16862	0.00151346	METTL14	all genes	476.775	-0.255707	0.227206	37.4757	0.891334	0.29374	TE_up	-2.82003	NA	NA	0
ENSG00000087502.18	118.224	1.45647	0.00153941	ERGIC2	all genes	637.203	-0.137288	0.523054	21.9036	1.34513	0.195675	TE_up	-2.81264	NA	NA	0
ENSG00000008282.8	455.702	0.671814	0.00159115	SYPL1	all genes	1193.62	-0.0950685	0.592244	135.824	0.575384	0.11182	TE_up	-2.79829	NA	NA	0
ENSG00000089597.18	3147.36	0.393396	0.00159115	GANAB	all genes	8214.21	-0.0607018	0.622366	939.069	0.329676	0.00902827	TE_up	-2.79829	NA	NA	0
ENSG00000136381.13	262.655	0.929637	0.00160512	IREB2	all genes	1358.24	-0.221585	0.0986658	50.9507	0.695915	0.368464	TE_up	-2.79449	NA	NA	0
ENSG00000166173.11	178.038	-1.31233	0.00161169	LARP6	all genes	1233.48	0.921567	1.85576e-16	21.8418	-0.393208	0.854298	TE_down	-2.79272	NA	NA	NA
ENSG00000116663.11	88.5074	-1.46391	0.00162959	FBXO6	all genes	353.688	0.540999	0.00953445	21.3861	-0.925789	0.501987	TE_down	-2.78792	NA	NA	NA
ENSG00000125356.7	522.392	0.632643	0.00163151	NDUFA1	all genes	928.788	-0.0733746	0.714605	173.621	0.562448	0.0729713	TE_up	-2.78741	NA	NA	0
ENSG00000198015.13	269.872	0.816507	0.0016479	MRPL42	all genes	856.854	-0.317099	0.0347915	74.2959	0.490638	0.50898	TE_up	-2.78307	NA	NA	0
ENSG00000120896.13	399.253	-0.824569	0.00166627	SORBS3	all genes	2374.54	0.387213	0.000108809	64.8294	-0.440651	0.634131	TE_down	-2.77825	NA	NA	NA
ENSG00000183808.11	328.656	1.00654	0.00166759	RBM12B	all genes	2046.87	-0.393317	0.000569813	49.572	0.613926	0.504732	TE_up	-2.77791	NA	NA	0
ENSG00000051620.11	194.371	-1.30826	0.00168952	HEBP2	all genes	1167.71	0.26113	0.106942	31.0519	-1.04966	0.236238	TE_down	-2.77224	NA	NA	NA
ENSG00000112787.13	368.268	-1.01087	0.00168952	FBRSL1	all genes	2734.88	0.456126	7.33905e-07	37.6526	-0.541604	0.678854	TE_down	-2.77224	NA	NA	NA
ENSG00000183248.12	212.111	-1.36722	0.00168952	PRR36	all genes	1362.82	0.494166	0.000868806	30.3138	-0.874266	0.394746	TE_down	-2.77224	NA	NA	NA
ENSG00000105518.14	207.85	-0.970375	0.00175223	TMEM205	all genes	744.286	0.754616	1.11915e-07	53.8022	-0.212294	0.893408	TE_down	-2.75641	NA	NA	NA
ENSG00000123349.14	587.854	0.646742	0.0017729	PFDN5	all genes	2350.04	-0.203133	0.0936343	142.144	0.441013	0.30311	TE_up	-2.75132	NA	NA	0
ENSG00000162601.11	95.3488	1.7652	0.00177476	MYSM1	all genes	605.95	-0.563494	0.000628632	13.8959	1.27379	0.702007	TE_up	-2.75086	NA	NA	0
ENSG00000143774.16	238.358	-1.30891	0.00178914	GUK1	all genes	1767.16	0.43546	0.000140425	24.4711	-0.891509	0.479455	TE_down	-2.74735	NA	NA	NA
ENSG00000023516.9	398.258	0.820458	0.00179286	AKAP11	all genes	2252.07	-0.050078	0.753874	69.4434	0.767879	0.152676	TE_up	-2.74645	NA	NA	0
ENSG00000134453.16	323.829	-0.977807	0.00180618	RBM17	all genes	2113.87	0.124493	0.346923	44.8765	-0.849127	0.262558	TE_down	-2.74324	NA	NA	NA
ENSG00000059378.13	282.1	-0.859067	0.00183504	PARP12	all genes	1374.5	0.883007	3.16049e-16	58.2243	0.0224208	0.995439	TE_down	-2.73636	NA	NA	NA
ENSG00000204498.11	117.107	-1.59059	0.00183916	NFKBIL1	all genes	729.255	1.06809	4.6507e-13	17.7135	-0.522546	0.817306	TE_down	-2.73538	NA	NA	NA
ENSG00000122218.16	1052.2	0.530775	0.00188301	COPA	all genes	3713.97	-0.221503	0.0371243	274.452	0.308152	0.352527	TE_up	-2.72515	NA	NA	0
ENSG00000130479.11	328.906	-0.799789	0.00190169	MAP1S	all genes	1377.26	0.286466	0.0265236	76.9449	-0.51576	0.455019	TE_down	-2.72086	NA	NA	NA
ENSG00000143418.19	765.46	-0.57694	0.00193191	CERS2	all genes	4229.9	0.298184	0.000839647	137.411	-0.284603	0.671372	TE_down	-2.71401	NA	NA	NA
ENSG00000185000.12	213.818	-1.02674	0.00194386	DGAT1	all genes	1059.8	0.140684	0.402977	43.2997	-0.887164	0.235179	TE_down	-2.71134	NA	NA	NA
ENSG00000137955.16	473.732	0.810514	0.0019541	RABGGTB	all genes	2671.2	-0.119738	0.382508	82.9111	0.689133	0.172738	TE_up	-2.70905	NA	NA	0
ENSG00000129084.17	505.066	0.730693	0.0019809	PSMA1	all genes	1736.71	-0.310237	0.0143928	133.625	0.421308	0.38943	TE_up	-2.70314	NA	NA	0
ENSG00000055044.11	332.233	0.79317	0.00198325	NOP58	all genes	1575.36	-0.216742	0.0861516	70.2633	0.559195	0.430578	TE_up	-2.70262	NA	NA	0
ENSG00000103978.16	235.883	0.939612	0.00198325	TMEM87A	all genes	844.877	-0.313705	0.0527684	61.0472	0.629692	0.368464	TE_up	-2.70262	NA	NA	0
ENSG00000127191.18	102.74	-1.52978	0.00198951	TRAF2	all genes	515.549	0.161889	0.475482	20.5412	-1.38126	0.216814	TE_down	-2.70125	NA	NA	NA
ENSG00000182446.14	642.103	-0.669571	0.00199224	NPLOC4	all genes	3971.15	0.652315	1.27483e-14	98.1783	-0.02003	0.993859	TE_down	-2.70066	NA	NA	NA
ENSG00000213341.11	366.937	-1.1471	0.00199224	CHUK	all genes	2931.16	0.280477	0.00401806	29.087	-0.870732	0.454278	TE_down	-2.70066	NA	NA	NA
ENSG00000171148.13	315.727	-1.01954	0.00199337	TADA3	all genes	2162.82	0.79886	2.0901e-16	39.7306	-0.235654	0.899337	TE_down	-2.70041	NA	NA	NA
ENSG00000183971.8	481.897	-0.952293	0.00199446	NPW	all genes	1339.87	0.257027	0.145948	140.269	-0.697293	0.0310318	TE_down	-2.70018	NA	NA	NA
ENSG00000187522.16	100.801	1.41737	0.00201283	HSPA14	all genes	399.937	-0.0123999	0.970547	24.5285	1.40678	0.0917248	TE_up	-2.69619	NA	NA	0
ENSG00000083857.14	11713.5	0.336001	0.00202469	FAT1	all genes	76820.2	-0.189589	0.0122999	1609.18	0.142959	0.497894	TE_up	-2.69364	NA	NA	0
ENSG00000025708.14	355.926	-0.902489	0.00205132	TYMP	all genes	1599.6	0.711889	6.7689e-09	78.8921	-0.191069	0.875376	TE_down	-2.68797	NA	NA	NA
ENSG00000075415.12	2567.62	0.485758	0.00205132	SLC25A3	all genes	10935.4	-0.305222	0.000998984	593.23	0.177578	0.531384	TE_up	-2.68797	NA	NA	0
ENSG00000075651.16	106.529	1.53835	0.00205132	PLD1	all genes	472.487	-0.898756	1.35111e-06	23.8567	0.645056	0.70118	TE_up	-2.68797	NA	NA	0
ENSG00000125817.8	237.561	-1.16053	0.00205132	CENPB	all genes	1501	0.798528	1.44086e-11	35.0308	-0.36736	0.817306	TE_down	-2.68797	NA	NA	NA
ENSG00000151657.12	66.153	1.6798	0.00205132	KIN	all genes	257.402	-0.380756	0.162522	16.2956	1.28896	0.311748	TE_up	-2.68797	NA	NA	0
ENSG00000164944.12	416.375	0.815881	0.00205132	VIRMA	all genes	2200.16	-0.124779	0.362632	78.8689	0.680703	0.223446	TE_up	-2.68797	NA	NA	0
ENSG00000185507.21	154.161	-1.26806	0.00205132	IRF7	all genes	935.547	1.3061	8.28607e-26	24.3402	0.0387925	0.994518	TE_down	-2.68797	NA	NA	NA
ENSG00000197771.12	997.466	-0.564924	0.00205132	MCMBP	all genes	5563	0.538233	8.1974e-11	177.109	-0.0301115	0.982269	TE_down	-2.68797	NA	NA	NA
ENSG00000138119.17	2592.88	-0.413544	0.00207479	MYOF	all genes	17466.1	0.919964	8.90351e-41	338.753	0.501681	0.00804061	TE_down	-2.68303	NA	NA	NA
ENSG00000167461.12	201.115	1.01916	0.00207479	RAB8A	all genes	606.26	-0.373547	0.045411	56.7011	0.644276	0.371373	TE_up	-2.68303	NA	NA	0
ENSG00000134910.14	1011.86	0.6869	0.00207691	STT3A	all genes	3089.28	-0.0104485	0.957863	283.738	0.67375	0.000306574	TE_up	-2.68258	NA	NA	0
ENSG00000120756.13	176.245	1.0241	0.00208211	PLS1	all genes	654.71	-0.333852	0.050661	44.6658	0.694242	0.424205	TE_up	-2.6815	NA	NA	0
ENSG00000145495.16	578.802	0.690079	0.00209905	MARCHF6	all genes	2723.34	-0.461083	7.72947e-06	123.202	0.224692	0.783098	TE_up	-2.67798	NA	NA	0
ENSG00000103995.14	72.5062	2.00558	0.00210733	CEP152	all genes	473.853	-0.523039	0.00482305	10.035	1.4856	0.423066	TE_up	-2.67627	CEP152	0.4	0
ENSG00000117362.13	259.016	-0.995247	0.00213861	APH1A	all genes	1576.07	0.396205	0.000449616	40.6065	-0.592802	0.603696	TE_down	-2.66987	NA	NA	NA
ENSG00000143321.19	521.515	-0.977622	0.00213861	HDGF	all genes	2936.64	0.533238	1.1539e-05	91.4193	-0.444167	0.533505	TE_down	-2.66987	NA	NA	NA
ENSG00000179403.12	138.387	-1.34081	0.00213861	VWA1	all genes	544.475	-0.204656	0.369894	33.74	-1.55098	0.0179857	TE_down	-2.66987	NA	NA	NA
ENSG00000033178.13	348.174	0.856226	0.00215984	UBA6	all genes	1461.53	-0.226177	0.130198	81.3774	0.629547	0.240501	TE_up	-2.66558	NA	NA	0
ENSG00000107290.14	654.097	0.751323	0.00217634	SETX	all genes	4313.9	-0.243267	0.0164085	88.9006	0.507844	0.415657	TE_up	-2.66227	NA	NA	0
ENSG00000115756.13	278.572	-0.931822	0.00218748	HPCAL1	all genes	1601.92	1.00347	3.74245e-22	47.5441	0.0542395	0.982589	TE_down	-2.66006	NA	NA	NA
ENSG00000143545.10	230.976	-1.36222	0.00219376	RAB13	all genes	1654	0.20238	0.177881	26.0619	-1.14245	0.267	TE_down	-2.65881	NA	NA	NA
ENSG00000285641.1	230.976	-1.36222	0.00219376	AL358472.6	all genes	1654	0.20238	0.177881	26.0619	-1.14245	0.267	TE_down	-2.65881	NA	NA	NA
ENSG00000140262.17	614.442	-0.811772	0.00219382	TCF12	all genes	3932.41	0.323014	0.00213278	88.4363	-0.48488	0.459692	TE_down	-2.6588	NA	NA	NA
ENSG00000184009.12	11713.2	0.271167	0.00219382	ACTG1	all genes	44515.2	-0.402092	9.16647e-09	2923.96	-0.133566	0.381015	TE_up	-2.6588	NA	NA	0
ENSG00000082898.17	878.239	0.799227	0.00224034	XPO1	all genes	5371.06	-0.145827	0.200637	136.565	0.649662	0.0880725	TE_up	-2.64969	NA	NA	0
ENSG00000198408.14	720.25	0.664623	0.00225722	OGA	all genes	3880	-0.341423	0.000643805	133.34	0.32123	0.605699	TE_up	-2.64643	NA	NA	0
ENSG00000231925.11	626.455	-0.608422	0.00226752	TAPBP	all genes	3016.15	0.166267	0.13715	130.542	-0.44733	0.329514	TE_down	-2.64445	NA	NA	NA
ENSG00000162909.18	1171.13	-0.492217	0.00228368	CAPN2	all genes	5632.36	0.201495	0.0353153	244.361	-0.293906	0.439421	TE_down	-2.64136	NA	NA	NA
ENSG00000116237.16	244.714	-1.05029	0.00228581	ICMT	all genes	1520.42	0.276239	0.0257624	37.0582	-0.795403	0.412256	TE_down	-2.64096	NA	NA	NA
ENSG00000116539.13	489.653	0.806901	0.0022921	ASH1L	all genes	3404.86	-0.123167	0.278145	59.4259	0.672795	0.326357	TE_up	-2.63977	NA	NA	0
ENSG00000100129.18	1303.26	0.638506	0.00230088	EIF3L	all genes	9583.09	-0.365238	2.29935e-05	136.742	0.266989	0.700396	TE_up	-2.63811	NA	NA	0
ENSG00000132394.11	90.6562	-1.3972	0.00230914	EEFSEC	all genes	372.172	0.664738	0.00061207	21.5123	-0.746973	0.645521	TE_down	-2.63655	NA	NA	NA
ENSG00000140525.17	207.93	0.994607	0.00231616	FANCI	all genes	1083.24	-0.617852	3.14246e-07	39.9726	0.368372	0.794678	TE_up	-2.63523	NA	NA	0
ENSG00000067606.17	241.104	-1.14401	0.00239277	PRKCZ	all genes	1716.13	0.825795	7.65316e-16	27.7108	-0.331495	0.87334	TE_down	-2.6211	NA	NA	NA
ENSG00000152240.13	87.2667	1.4551	0.00240039	HAUS1	all genes	363.636	-0.316739	0.17316	20.5153	1.13043	0.321632	TE_up	-2.61972	NA	NA	0
ENSG00000147649.10	657.178	-0.678099	0.00240112	MTDH	all genes	3959	0.194391	0.0601067	104.594	-0.491768	0.358979	TE_down	-2.61959	NA	NA	NA
ENSG00000172732.12	173.722	-1.21424	0.00240112	MUS81	all genes	1064.9	0.527089	3.90444e-05	26.9158	-0.686471	0.629278	TE_down	-2.61959	NA	NA	NA
ENSG00000112667.12	246.498	-0.944862	0.00244424	DNPH1	all genes	530.09	0.430603	0.0235458	78.089	-0.525778	0.444767	TE_down	-2.61186	NA	NA	NA
ENSG00000163235.16	177.305	-1.06749	0.00244424	TGFA	all genes	749.051	0.603161	4.93027e-05	41.2241	-0.475576	0.708781	TE_down	-2.61186	NA	NA	NA
ENSG00000139684.15	316.904	0.748207	0.0024593	ESD	all genes	1250.96	-0.151266	0.313161	77.2984	0.601504	0.303129	TE_up	-2.60919	NA	NA	0
ENSG00000176720.6	65.6875	-2.108	0.0024593	BOK	all genes	372.15	0.641852	0.00375898	11.415	-1.46309	0.432873	TE_down	-2.60919	NA	NA	NA
ENSG00000184207.9	183.027	-1.14622	0.00247326	PGP	all genes	806.303	0.328713	0.0594613	41.1808	-0.820374	0.31029	TE_down	-2.60673	NA	NA	NA
ENSG00000043355.12	130.743	-1.29072	0.00249669	ZIC2	all genes	734.485	0.61251	1.48558e-05	22.9873	-0.659909	0.700396	TE_down	-2.60263	NA	NA	NA
ENSG00000125912.11	363.654	-0.769891	0.00252017	NCLN	all genes	1778.47	0.560578	1.1232e-07	74.726	-0.211799	0.85741	TE_down	-2.59857	NA	NA	NA
ENSG00000181915.5	164.031	-1.27172	0.00252017	ADO	all genes	892.747	0.739964	4.58473e-07	30.0214	-0.534647	0.723477	TE_down	-2.59857	NA	NA	NA
ENSG00000167670.16	171.245	-1.27747	0.00255332	CHAF1A	all genes	1063.75	0.0594277	0.76281	25.9236	-1.20927	0.220383	TE_down	-2.59289	NA	NA	NA
ENSG00000162613.16	495.37	0.596903	0.00256191	FUBP1	all genes	1512.05	-0.558391	3.28544e-07	138.769	0.0362392	0.980097	TE_up	-2.59144	NA	NA	0
ENSG00000121621.7	125.004	1.32421	0.00257177	KIF18A	all genes	650.572	-0.755394	8.17776e-07	24.0546	0.567322	0.742586	TE_up	-2.58977	NA	NA	0
ENSG00000103494.14	55.5203	1.94913	0.00257685	RPGRIP1L	all genes	273.91	-0.255093	0.372006	11.3205	1.67789	0.274219	TE_up	-2.58891	NA	NA	0
ENSG00000124535.16	538.618	-0.77737	0.00263353	WRNIP1	all genes	2914.22	0.339393	0.0015847	99.2115	-0.433452	0.513224	TE_down	-2.57946	NA	NA	NA
ENSG00000168159.12	339.641	-0.91572	0.00265538	RNF187	all genes	904.119	0.386497	0.0236066	100.537	-0.530831	0.30311	TE_down	-2.57587	NA	NA	NA
ENSG00000106052.13	354.961	0.850983	0.00270758	TAX1BP1	all genes	1893.36	-0.206205	0.118436	66.5065	0.636208	0.31936	TE_up	-2.56742	NA	NA	0
ENSG00000138363.15	376.943	0.709046	0.00270758	ATIC	all genes	1455.68	-0.123238	0.417009	93.2514	0.583479	0.255126	TE_up	-2.56742	NA	NA	0
ENSG00000041357.16	428.068	0.690779	0.00270951	PSMA4	all genes	1467.54	-0.411838	0.000375145	113.391	0.26555	0.749065	TE_up	-2.56711	NA	NA	0
ENSG00000132024.17	235.537	-0.926142	0.00270951	CC2D1A	all genes	1192.11	0.326901	0.010746	46.7216	-0.59179	0.55812	TE_down	-2.56711	NA	NA	NA
ENSG00000179526.17	215.931	-1.06489	0.00270951	SHARPIN	all genes	1305.96	0.389922	0.00148354	34.1713	-0.679008	0.55812	TE_down	-2.56711	NA	NA	NA
ENSG00000276045.3	99.6638	-1.59582	0.00272554	ORAI1	all genes	563.897	0.59358	0.000408114	17.3536	-1.01763	0.540925	TE_down	-2.56455	NA	NA	NA
ENSG00000113013.15	1548.62	0.395043	0.00272613	HSPA9	all genes	5387.04	-0.113106	0.288429	407.182	0.280094	0.269055	TE_up	-2.56445	NA	NA	0
ENSG00000095380.11	264.24	-0.945413	0.00277698	NANS	all genes	1117.05	0.735313	1.88769e-08	61.4365	-0.206469	0.885747	TE_down	-2.55643	NA	NA	NA
ENSG00000173156.7	130.538	-1.41395	0.00277698	RHOD	all genes	754.898	0.952267	2.74412e-10	22.0961	-0.46023	0.817306	TE_down	-2.55643	NA	NA	NA
ENSG00000078618.21	878.512	-0.659829	0.00278489	NRDC	all genes	6032.3	0.509539	3.39191e-09	109.882	-0.153565	0.884919	TE_down	-2.55519	NA	NA	NA
ENSG00000161813.22	364.991	0.820239	0.00278489	LARP4	all genes	1881.64	-0.250525	0.0492522	71.0416	0.568564	0.386774	TE_up	-2.55519	NA	NA	0
ENSG00000256206.2	354.889	0.878109	0.00278489	AC018523.2	all genes	1279.43	-0.302877	0.0466766	91.4981	0.575257	0.277945	TE_up	-2.55519	NA	NA	0
ENSG00000068697.7	731.138	0.576403	0.00278878	LAPTM4A	all genes	1946.4	-0.127173	0.382559	216.601	0.445308	0.133875	TE_up	-2.55459	NA	NA	0
ENSG00000117625.13	141.572	-1.23443	0.00278878	RCOR3	all genes	797.111	0.547726	8.61943e-05	24.8185	-0.670068	0.67334	TE_down	-2.55459	NA	NA	NA
ENSG00000124191.18	105.498	-1.54488	0.00279085	TOX2	all genes	616.264	0.696757	2.04004e-05	17.5886	-0.841029	0.637985	TE_down	-2.55426	NA	NA	NA
ENSG00000168438.15	151.325	1.04525	0.00279085	CDC40	all genes	583.359	-0.350836	0.0468895	37.4766	0.690657	0.487226	TE_up	-2.55426	NA	NA	0
ENSG00000099381.18	391.981	-0.947642	0.00280444	SETD1A	all genes	2795.87	0.611368	2.23551e-10	44.7911	-0.338705	0.807747	TE_down	-2.55215	NA	NA	NA
ENSG00000169174.11	491.851	-0.671418	0.00280588	PCSK9	all genes	1508.37	0.0495802	0.787592	137.456	-0.623916	0.0788213	TE_down	-2.55193	NA	NA	NA
ENSG00000131016.17	13690.4	0.252129	0.00282955	AKAP12	all genes	62184	0.0138239	0.907152	3006.7	0.263159	0.0031226	TE_up	-2.54828	NA	NA	0
ENSG00000108256.9	487.39	0.748445	0.00283355	NUFIP2	all genes	2346.92	-0.305174	0.0087043	101.596	0.443545	0.466882	TE_up	-2.54767	NA	NA	0
ENSG00000197694.17	677.518	0.57051	0.00283355	SPTAN1	all genes	3126.43	-0.0394688	0.787084	146.839	0.532711	0.152676	TE_up	-2.54767	NA	NA	0
ENSG00000143320.9	545.585	0.618235	0.00290926	CRABP2	all genes	1531.58	-0.528821	3.79076e-06	158.295	0.0858238	0.937552	TE_up	-2.53622	NA	NA	0
ENSG00000162688.17	326.588	0.828486	0.00294342	AGL	all genes	1475.62	-0.0414537	0.828892	72.0885	0.792184	0.120057	TE_up	-2.53115	NA	NA	0
ENSG00000078902.16	108.503	-1.29306	0.00294408	TOLLIP	all genes	431.677	0.490163	0.0124924	26.3011	-0.814057	0.519246	TE_down	-2.53105	NA	NA	NA
ENSG00000116918.15	209.095	0.863256	0.00296633	TSNAX	all genes	666.004	-0.131982	0.519587	57.5059	0.728531	0.265724	TE_up	-2.52778	NA	NA	0
ENSG00000146386.8	123.9	1.24068	0.00297331	ABRACL	all genes	542.226	-0.224468	0.278145	28.0581	1.01438	0.298574	TE_up	-2.52676	NA	NA	0
ENSG00000075188.9	158.071	1.14893	0.00298087	NUP37	all genes	446.907	-0.190186	0.446353	45.7904	0.944586	0.171644	TE_up	-2.52566	NA	NA	0
ENSG00000136807.14	394.16	-0.688251	0.00299276	CDK9	all genes	1485.74	0.261133	0.0373485	98.9307	-0.423256	0.534075	TE_down	-2.52393	NA	NA	NA
ENSG00000148943.12	197.779	0.97318	0.00302049	LIN7C	all genes	653.344	-0.345933	0.0472223	53.4197	0.610866	0.470058	TE_up	-2.51992	NA	NA	0
ENSG00000244754.8	239.69	1.20712	0.00302049	N4BP2L2	all genes	1410.02	-0.417471	0.00477207	39.5351	0.774849	0.397786	TE_up	-2.51992	NA	NA	0
ENSG00000129116.19	645.067	-0.663516	0.00304373	PALLD	all genes	3407.03	0.456227	2.6955e-06	122.248	-0.212197	0.797974	TE_down	-2.51659	NA	NA	NA
ENSG00000283900.1	408.081	-0.77547	0.0030461	TPTEP2-CSNK1E	all genes	2424.59	0.460284	2.62454e-06	66.3809	-0.311244	0.783098	TE_down	-2.51626	NA	NA	NA
ENSG00000184363.10	560.759	-0.812674	0.00306823	PKP3	all genes	3214.06	0.703623	1.63092e-11	96.0805	-0.105984	0.941648	TE_down	-2.51311	NA	NA	NA
ENSG00000044115.21	1361.77	0.394951	0.00306902	CTNNA1	all genes	5583.67	-0.127165	0.201031	323.55	0.268194	0.405202	TE_up	-2.513	NA	NA	0
ENSG00000085224.22	453.265	0.839872	0.00309819	ATRX	all genes	2937.78	-0.290426	0.00899335	63.7085	0.545518	0.469046	TE_up	-2.50889	NA	NA	0
ENSG00000111885.7	305.27	-0.870482	0.00310331	MAN1A1	all genes	1645.79	-0.300168	0.00935237	56.3669	-1.16131	0.0262175	TE_down	-2.50818	NA	NA	NA
ENSG00000095002.15	264.5	0.806678	0.0031353	MSH2	all genes	1113.5	-0.43038	0.000630714	61.6492	0.371609	0.72257	TE_up	-2.50372	NA	NA	0
ENSG00000168476.12	237.468	-0.947413	0.00315303	REEP4	all genes	1167.25	0.443072	0.000630714	48.5321	-0.509137	0.631483	TE_down	-2.50127	NA	NA	NA
ENSG00000090054.15	357.874	0.677153	0.0031752	SPTLC1	all genes	1122.98	-0.247418	0.0792567	99.0835	0.425837	0.506766	TE_up	-2.49823	NA	NA	0
ENSG00000144048.10	152.612	1.08704	0.0031752	DUSP11	all genes	482.1	-0.218901	0.339958	42.1375	0.862077	0.255733	TE_up	-2.49823	NA	NA	0
ENSG00000198911.12	1141.65	-0.499179	0.0031752	SREBF2	all genes	7150.99	-0.0511591	0.663292	170.455	-0.552819	0.0793674	TE_down	-2.49823	NA	NA	NA
ENSG00000143515.18	220.217	-1.69724	0.0031932	ATP8B2	all genes	1883.97	0.204341	0.0886986	12.3566	-1.49391	0.358729	TE_down	-2.49577	NA	NA	NA
ENSG00000126945.9	300.46	0.821794	0.00323482	HNRNPH2	all genes	980.945	-0.487176	0.000585585	81.5964	0.327505	0.720131	TE_up	-2.49015	NA	NA	0
ENSG00000132589.16	341.151	-0.945893	0.00323482	FLOT2	all genes	2155.61	0.294593	0.0145054	50.219	-0.648343	0.440897	TE_down	-2.49015	NA	NA	NA
ENSG00000160714.10	245.985	-0.976013	0.00323482	UBE2Q1	all genes	1501.23	0.324301	0.00607164	38.3703	-0.659628	0.53147	TE_down	-2.49015	NA	NA	NA
ENSG00000142694.6	87.6212	-1.65911	0.00325038	EVA1B	all genes	526.775	0.944903	1.87422e-08	14.0081	-0.706156	0.763148	TE_down	-2.48807	NA	NA	NA
ENSG00000159346.13	327.265	-1.04101	0.00325574	ADIPOR1	all genes	2411.21	0.0868134	0.524478	34.1659	-0.939717	0.300956	TE_down	-2.48735	NA	NA	NA
ENSG00000186918.14	164.203	-1.19548	0.00333033	ZNF395	all genes	1016.54	0.651508	1.65729e-07	25.0501	-0.551639	0.744251	TE_down	-2.47751	NA	NA	NA
ENSG00000099385.11	130.195	-1.79785	0.00337077	BCL7C	all genes	1014.41	0.672772	7.21998e-07	11.3785	-1.12431	0.605699	TE_down	-2.47227	NA	NA	NA
ENSG00000178177.15	71.7657	1.72849	0.00337807	LCORL	all genes	402.594	-0.318477	0.143802	12.6498	1.43373	0.356325	TE_up	-2.47133	NA	NA	0
ENSG00000161960.15	2190.48	0.402247	0.00338982	EIF4A1	all genes	10936.9	-0.270136	0.000686805	440.596	0.127527	0.783098	TE_up	-2.46982	NA	NA	0
ENSG00000161013.17	587.907	-0.886308	0.00341425	MGAT4B	all genes	4593.46	0.602488	2.93119e-11	50.8927	-0.291073	0.825413	TE_down	-2.4667	NA	NA	NA
ENSG00000205903.7	211.445	-1.31551	0.0034218	ZNF316	all genes	1370.42	0.971936	8.63763e-12	29.7914	-0.34313	0.848397	TE_down	-2.46575	NA	NA	NA
ENSG00000185761.11	103.531	-1.5596	0.00343306	ADAMTSL5	all genes	608.862	0.298381	0.112859	17.0649	-1.28641	0.35505	TE_down	-2.46432	NA	NA	NA
ENSG00000133612.19	327.439	-0.989701	0.00343989	AGAP3	all genes	2316.01	0.476527	4.11747e-06	38.1855	-0.510837	0.690247	TE_down	-2.46345	NA	NA	NA
ENSG00000137177.20	317.272	-1.20582	0.00344968	KIF13A	all genes	2592.38	0.455158	1.87372e-06	22.8148	-0.739871	0.640184	TE_down	-2.46222	NA	NA	NA
ENSG00000285238.2	1581.54	-0.416037	0.003455	AC006064.6	all genes	8577.32	0.622052	2.00698e-17	290.882	0.204312	0.650938	TE_down	-2.46155	NA	NA	NA
ENSG00000117632.23	986.781	0.484967	0.00346634	STMN1	all genes	2286.07	-0.426101	3.78301e-05	306.041	0.0552292	0.942481	TE_up	-2.46013	NA	NA	0
ENSG00000115457.10	1065.3	-0.724754	0.0034743	IGFBP2	all genes	2559.29	0.118193	0.508991	326.499	-0.608926	0.000559528	TE_down	-2.45913	NA	NA	NA
ENSG00000106028.11	256.381	0.797174	0.00350992	SSBP1	all genes	785.54	-0.450892	0.00250514	71.7341	0.343603	0.723477	TE_up	-2.4547	NA	NA	0
ENSG00000164111.15	782.643	0.525506	0.00351882	ANXA5	all genes	2468.54	-0.285347	0.00689374	216.073	0.234086	0.669225	TE_up	-2.4536	NA	NA	0
ENSG00000067082.15	509.862	-0.59188	0.00352132	KLF6	all genes	1997.73	0.0891994	0.53265	124.843	-0.504428	0.265468	TE_down	-2.45329	NA	NA	NA
ENSG00000131620.17	766.514	-0.648959	0.00361267	ANO1	all genes	4347.56	-0.0149449	0.928454	132.908	-0.667213	0.0485757	TE_down	-2.44217	NA	NA	NA
ENSG00000165629.20	701.465	0.507118	0.00361267	ATP5F1C	all genes	2148.38	-0.234723	0.0409101	196.317	0.271656	0.585843	TE_up	-2.44217	NA	NA	0
ENSG00000213923.13	443.491	-0.744231	0.00361543	CSNK1E	all genes	2734.67	0.440335	2.97624e-06	68.0825	-0.298746	0.791278	TE_down	-2.44184	NA	NA	NA
ENSG00000030066.13	324.13	0.757532	0.00361792	NUP160	all genes	1457.99	-0.398637	0.000687274	71.7496	0.361181	0.706237	TE_up	-2.44154	NA	NA	0
ENSG00000091136.14	408.766	0.761504	0.00364581	LAMB1	all genes	2013.29	-0.190897	0.149832	83.3966	0.564046	0.319533	TE_up	-2.43821	NA	NA	0
ENSG00000178950.17	428.073	-0.71	0.00364581	GAK	all genes	2198.29	0.279869	0.0107076	83.6484	-0.428487	0.584461	TE_down	-2.43821	NA	NA	NA
ENSG00000127463.15	581.836	0.649147	0.00366231	EMC1	all genes	1637.89	-0.0852221	0.613239	168.781	0.557719	0.0834707	TE_up	-2.43625	NA	NA	0
ENSG00000149308.17	153.741	1.27675	0.00366825	NPAT	all genes	815.266	-0.427632	0.0124352	29.0027	0.853387	0.423066	TE_up	-2.43554	NA	NA	0
ENSG00000196531.12	1453.83	0.47686	0.00367688	NACA	all genes	8200.39	-0.276495	0.00075906	254.096	0.20022	0.710315	TE_up	-2.43452	NA	NA	0
ENSG00000115128.7	362.062	0.680937	0.00368004	SF3B6	all genes	1341.21	0.0624871	0.719508	91.9213	0.731065	0.0951784	TE_up	-2.43415	NA	NA	0
ENSG00000113269.14	271.883	-1.13138	0.00374098	RNF130	all genes	2006.74	0.0381583	0.814768	28.2276	-1.09341	0.255126	TE_down	-2.42701	NA	NA	NA
ENSG00000166949.16	415.725	-0.76582	0.00374098	SMAD3	all genes	2383.09	1.58145	3.44932e-66	71.3902	0.806989	0.112879	TE_down	-2.42701	NA	NA	NA
ENSG00000072042.13	365.993	0.719925	0.00376973	RDH11	all genes	938.398	-0.144354	0.428748	109.903	0.566615	0.215672	TE_up	-2.42369	NA	NA	0
ENSG00000104671.8	152.216	1.01632	0.00383789	DCTN6	all genes	519.871	-0.580156	0.000608195	40.4024	0.439173	0.746371	TE_up	-2.41591	NA	NA	0
ENSG00000032444.16	860.395	-0.538688	0.00384747	PNPLA6	all genes	4565.05	0.432734	6.05366e-07	162.254	-0.107129	0.910728	TE_down	-2.41483	NA	NA	NA
ENSG00000102265.12	1405.07	0.389853	0.00384747	TIMP1	all genes	3274.53	-0.164753	0.13413	435.147	0.22261	0.44499	TE_up	-2.41483	NA	NA	0
ENSG00000036054.13	107.532	1.18516	0.00389608	TBC1D23	all genes	392.232	-0.62207	0.00112318	27.5299	0.551103	0.723094	TE_up	-2.40937	NA	NA	0
ENSG00000154127.10	140.764	-1.25383	0.00398134	UBASH3B	all genes	848.954	0.745166	2.38282e-08	22.3902	-0.52266	0.785543	TE_down	-2.39997	NA	NA	NA
ENSG00000164163.11	298.118	0.858071	0.00398134	ABCE1	all genes	1698.35	0.0285848	0.873508	51.4925	0.885594	0.151296	TE_up	-2.39997	NA	NA	0
ENSG00000120063.10	280.84	-0.878089	0.00399627	GNA13	all genes	1645.48	0.557319	1.10907e-07	46.636	-0.330974	0.81284	TE_down	-2.39835	NA	NA	NA
ENSG00000122642.11	170.591	-1.28951	0.00400316	FKBP9	all genes	1159.53	0.421625	0.00134038	21.7925	-0.866822	0.541005	TE_down	-2.3976	NA	NA	NA
ENSG00000104763.19	381.25	0.680386	0.00401397	ASAH1	all genes	1231.25	-0.134746	0.405913	104.152	0.543394	0.265724	TE_up	-2.39643	NA	NA	0
ENSG00000122565.19	507.813	0.667264	0.00401397	CBX3	all genes	2172.61	-0.380146	0.000472446	116.928	0.287556	0.702315	TE_up	-2.39643	NA	NA	0
ENSG00000131748.16	148.011	-1.32805	0.00401397	STARD3	all genes	951.812	0.194895	0.228685	21.0958	-1.143	0.325917	TE_down	-2.39643	NA	NA	NA
ENSG00000163636.10	272.425	0.746259	0.00401397	PSMD6	all genes	917.752	-0.246521	0.107866	72.8548	0.494841	0.50178	TE_up	-2.39643	NA	NA	0
ENSG00000089737.17	628.937	0.521385	0.00402707	DDX24	all genes	2108.08	-0.234022	0.0393261	168.604	0.281302	0.610388	TE_up	-2.39501	NA	NA	0
ENSG00000197714.9	308.223	0.847316	0.00402918	ZNF460	all genes	1426.85	-0.175274	0.259351	66.6187	0.672386	0.269055	TE_up	-2.39478	NA	NA	0
ENSG00000141076.18	328.083	0.73371	0.00404802	UTP4	all genes	1479.76	-0.125205	0.400466	72.5008	0.604759	0.316779	TE_up	-2.39276	NA	NA	0
ENSG00000171823.7	130.894	-1.72959	0.0040717	FBXL14	all genes	1021.26	0.573398	9.78827e-06	11.3784	-1.12135	0.618602	TE_down	-2.39022	NA	NA	NA
ENSG00000011478.12	108.133	-1.37345	0.00411781	QPCTL	all genes	415.114	0.447068	0.0416045	26.8191	-0.942688	0.399293	TE_down	-2.38533	NA	NA	NA
ENSG00000110435.12	218.505	-0.965317	0.00412699	PDHX	all genes	1030.51	0.324201	0.0224491	46.4151	-0.626119	0.529119	TE_down	-2.38437	NA	NA	NA
ENSG00000172943.19	183.883	-1.0616	0.00414015	PHF8	all genes	1074.01	0.500666	5.87265e-05	30.6534	-0.569496	0.697881	TE_down	-2.38298	NA	NA	NA
ENSG00000286140.1	448.5	-0.852417	0.0041851	DERPC	all genes	2938.43	0.506184	3.25392e-07	61.8068	-0.36235	0.749532	TE_down	-2.37829	NA	NA	NA
ENSG00000167965.18	104.821	-1.431	0.00419578	MLST8	all genes	594.868	0.266155	0.153996	18.1603	-1.1608	0.389424	TE_down	-2.37719	NA	NA	NA
ENSG00000164715.6	231.483	-1.3696	0.00425614	LMTK2	all genes	1883.06	0.57414	2.82034e-08	16.9999	-0.787682	0.678854	TE_down	-2.37098	NA	NA	NA
ENSG00000175745.14	306.981	-0.969292	0.00425614	NR2F1	all genes	1810.58	0.0625772	0.732838	50.401	-0.906151	0.162566	TE_down	-2.37098	NA	NA	NA
ENSG00000285404.1	75.6316	2.00997	0.00425614	Z82190.2	all genes	490.34	-0.174538	0.469613	10.648	1.81634	0.297177	TE_up	-2.37098	Z82190.2	0.4	0
ENSG00000158435.8	339.232	-0.696772	0.00434204	CNOT11	all genes	1410.64	0.520262	3.56506e-06	79.8103	-0.177566	0.886983	TE_down	-2.36231	NA	NA	NA
ENSG00000173153.15	203.695	-1.30267	0.00434766	ESRRA	all genes	1413.48	0.753987	1.58718e-08	24.8801	-0.557487	0.741969	TE_down	-2.36174	NA	NA	NA
ENSG00000135336.14	109.523	1.23193	0.00441257	ORC3	all genes	466.916	-0.524256	0.00434833	25.2911	0.690441	0.636896	TE_up	-2.35531	NA	NA	0
ENSG00000123636.18	157.553	1.28439	0.00445793	BAZ2B	all genes	1051.59	-0.159878	0.326758	20.929	1.12932	0.314445	TE_up	-2.35087	NA	NA	0
ENSG00000175467.15	335.219	-0.994177	0.00446371	SART1	all genes	1753.43	0.417692	0.00357128	64.1859	-0.580008	0.430634	TE_down	-2.3503	NA	NA	NA
ENSG00000151240.17	170.909	-1.16801	0.00449183	DIP2C	all genes	1060.11	0.379113	0.00398353	25.9575	-0.82317	0.55632	TE_down	-2.34758	NA	NA	NA
ENSG00000176058.13	137.47	-1.35627	0.00450126	TPRN	all genes	887.874	0.681366	6.8303e-07	19.4739	-0.673207	0.720131	TE_down	-2.34667	NA	NA	NA
ENSG00000198355.5	328.806	-1.02392	0.00450126	PIM3	all genes	1982.29	0.731486	8.20461e-09	52.3541	-0.289506	0.825413	TE_down	-2.34667	NA	NA	NA
ENSG00000198589.13	1056.6	0.604641	0.00451462	LRBA	all genes	5871.16	-0.119867	0.342675	188.399	0.483731	0.125804	TE_up	-2.34538	NA	NA	0
ENSG00000198886.2	9155.24	0.548189	0.00451462	MT-ND4	all genes	69412.9	-0.203608	0.0769528	876.163	0.342231	0.00902827	TE_up	-2.34538	NA	NA	0
ENSG00000163281.12	76.6961	1.37939	0.00453883	GNPDA2	all genes	240.975	-0.60196	0.0176822	21.2229	0.767738	0.617745	TE_up	-2.34306	NA	NA	0
ENSG00000067369.13	429.923	0.713144	0.00458534	TP53BP1	all genes	2390.13	-0.419584	2.89336e-05	76.5485	0.288067	0.782782	TE_up	-2.33863	NA	NA	0
ENSG00000136628.18	424.169	0.677548	0.00459234	EPRS1	all genes	2059.23	-0.216745	0.0620014	87.7444	0.44718	0.527377	TE_up	-2.33797	NA	NA	0
ENSG00000114850.6	780.996	0.460731	0.00462971	SSR3	all genes	2187.61	0.129614	0.311431	227.04	0.591119	0.0107383	TE_up	-2.33445	NA	NA	0
ENSG00000187164.20	643.652	0.583033	0.00469541	SHTN1	all genes	2943.26	-0.473719	7.27923e-07	140.441	0.105543	0.923648	TE_up	-2.32833	NA	NA	0
ENSG00000070540.13	301.06	-0.944428	0.00476619	WIPI1	all genes	2041	0.17293	0.162366	38.6517	-0.774434	0.392976	TE_down	-2.32183	NA	NA	NA
ENSG00000122008.15	78.6442	1.56396	0.00477489	POLK	all genes	410.051	-0.463183	0.0210357	15.125	1.08377	0.523109	TE_up	-2.32104	NA	NA	0
ENSG00000158623.14	197.625	0.907136	0.00477489	COPG2	all genes	858.819	-0.384928	0.00714242	44.969	0.514741	0.649737	TE_up	-2.32104	NA	NA	0
ENSG00000284024.2	87.5529	1.4997	0.00477489	HSPA14	all genes	472.765	-0.0300978	0.917074	16.1927	1.48005	0.219552	TE_up	-2.32104	NA	NA	0
ENSG00000100599.16	223.1	-1.33622	0.00477618	AL159141.1	all genes	1792.29	0.874213	1.79233e-18	17.3438	-0.468046	0.846508	TE_down	-2.32092	NA	NA	NA
ENSG00000109606.13	681.091	0.559005	0.00477618	DHX15	all genes	2923.93	-0.315719	0.00160482	156.422	0.235737	0.72833	TE_up	-2.32092	NA	NA	0
ENSG00000100429.18	147.304	-1.3708	0.00478328	HDAC10	all genes	902.952	0.312344	0.0703099	22.8084	-1.05225	0.368073	TE_down	-2.32027	NA	NA	NA
ENSG00000121390.19	119.323	1.26915	0.00479267	PSPC1	all genes	666.74	-0.376532	0.0201949	21.1237	0.886649	0.518294	TE_up	-2.31942	NA	NA	0
ENSG00000156411.9	327.074	0.703982	0.00479267	ATP5MPL	all genes	458.95	-0.323455	0.118305	113.679	0.376695	0.550386	TE_up	-2.31942	NA	NA	0
ENSG00000260342.2	1477.36	0.460755	0.00483191	AC138811.2	all genes	8697.68	-0.148464	0.124853	243.433	0.312241	0.38943	TE_up	-2.31588	NA	NA	0
ENSG00000270757.1	275.297	0.791168	0.00483191	HSPE1-MOB4	all genes	1123.56	-0.177909	0.252743	65.6349	0.601991	0.386774	TE_up	-2.31588	NA	NA	0
ENSG00000137868.19	831.563	-0.490761	0.00483969	STRA6	all genes	2803.89	0.256321	0.0152436	222.208	-0.235948	0.647421	TE_down	-2.31518	NA	NA	NA
ENSG00000161533.12	458.856	0.618338	0.00491095	ACOX1	all genes	1464.88	-0.277711	0.026046	126.009	0.345909	0.596405	TE_up	-2.30883	NA	NA	0
ENSG00000114209.15	171.656	0.98728	0.00497901	PDCD10	all genes	768.908	-0.348313	0.0254265	38.1446	0.65084	0.545629	TE_up	-2.30286	NA	NA	0
ENSG00000171155.8	98.7836	1.19851	0.00498749	C1GALT1C1	all genes	279.891	-0.157745	0.613938	28.5928	1.03609	0.261166	TE_up	-2.30212	NA	NA	0
ENSG00000157833.13	107.116	-1.56905	0.00499251	GAREM2	all genes	747.75	1.10896	5.46862e-16	12.9258	-0.448625	0.886983	TE_down	-2.30168	NA	NA	NA
ENSG00000169992.10	338.628	-1.08785	0.00499251	NLGN2	all genes	2581.33	0.593673	2.43009e-08	31.942	-0.497514	0.746371	TE_down	-2.30168	NA	NA	NA
ENSG00000197136.4	426.291	-0.917838	0.00500196	PCNX3	all genes	3245.37	0.336931	0.00043007	40.3121	-0.602233	0.603151	TE_down	-2.30086	NA	NA	NA
ENSG00000015133.19	298.607	-1.02057	0.00503085	CCDC88C	all genes	2222.99	1.37181	4.01652e-50	30.4551	0.360847	0.836127	TE_down	-2.29836	NA	NA	NA
ENSG00000104998.4	231.33	-1.01343	0.00505258	IL27RA	all genes	1157.97	0.732148	3.00749e-08	46.4574	-0.289208	0.842679	TE_down	-2.29649	NA	NA	NA
ENSG00000006007.12	225.578	-1.09132	0.00506843	GDE1	all genes	1471.05	0.355568	0.00480159	31.3424	-0.731745	0.545629	TE_down	-2.29513	NA	NA	NA
ENSG00000081870.11	156.639	0.981069	0.00506843	HSPB11	all genes	589.738	-0.256073	0.176342	39.3718	0.726293	0.42922	TE_up	-2.29513	NA	NA	0
ENSG00000133030.21	570.826	-0.871054	0.00506843	MPRIP	all genes	4672.29	0.447722	7.34858e-08	40.7357	-0.423087	0.752991	TE_down	-2.29513	NA	NA	NA
ENSG00000167526.13	4501.66	-0.524105	0.00506843	RPL13	all genes	38595	0.156687	0.114986	249.365	-0.371351	0.240171	TE_down	-2.29513	NA	NA	NA
ENSG00000196557.13	424.76	-1.11018	0.00506843	CACNA1H	all genes	3654.53	0.887178	1.13453e-27	23.1763	-0.239165	0.930725	TE_down	-2.29513	NA	NA	NA
ENSG00000205922.5	67.9845	-1.84009	0.00506843	ONECUT3	all genes	391.667	0.118012	0.665652	11.5291	-1.75451	0.290551	TE_down	-2.29513	NA	NA	NA
ENSG00000172216.6	277.807	-0.942033	0.00509953	CEBPB	all genes	1050.49	0.856179	1.97012e-09	69.652	-0.0877071	0.959135	TE_down	-2.29247	NA	NA	NA
ENSG00000119041.11	216.035	0.912274	0.00518781	GTF3C3	all genes	923.316	-0.192527	0.260175	49.8308	0.7278	0.325278	TE_up	-2.28502	NA	NA	0
ENSG00000189091.13	696.091	0.574156	0.00523015	SF3B3	all genes	2987.15	-0.241416	0.0201548	159.957	0.321863	0.570243	TE_up	-2.28149	NA	NA	0
ENSG00000107816.17	736.807	-0.701638	0.00523229	LZTS2	all genes	4572.54	0.602189	3.40409e-10	111.979	-0.106834	0.93548	TE_down	-2.28131	NA	NA	NA
ENSG00000100225.18	459.85	-0.734631	0.00523562	FBXO7	all genes	2952.96	0.596609	2.32891e-11	65.857	-0.127291	0.941648	TE_down	-2.28103	NA	NA	NA
ENSG00000137936.18	723.352	-0.584642	0.00524797	BCAR3	all genes	4512.62	0.789048	4.71156e-23	109.082	0.209667	0.817627	TE_down	-2.28001	NA	NA	NA
ENSG00000013441.16	125.863	1.46028	0.00527405	CLK1	all genes	872.909	-0.538904	9.40681e-05	15.347	0.88805	0.648364	TE_up	-2.27786	NA	NA	0
ENSG00000160584.16	194.135	-1.13944	0.00527405	SIK3	all genes	1220.63	0.766522	9.94726e-10	28.8659	-0.374172	0.831106	TE_down	-2.27786	NA	NA	NA
ENSG00000239857.7	208.666	-0.883813	0.00527405	GET4	all genes	787.037	0.0471263	0.834924	52.3166	-0.82993	0.227993	TE_down	-2.27786	NA	NA	NA
ENSG00000164609.10	196.123	0.908398	0.00529385	SLU7	all genes	896.147	-0.418037	0.00245171	42.8398	0.493306	0.682717	TE_up	-2.27623	NA	NA	0
ENSG00000224051.7	83.4391	-1.63189	0.00532679	CPTP	all genes	546.946	1.39015	1.41687e-19	11.5183	-0.224224	0.958439	TE_down	-2.27353	NA	NA	NA
ENSG00000095485.18	130.272	1.06873	0.00534386	CWF19L1	all genes	453.983	-0.400813	0.0418625	34.2309	0.661225	0.567607	TE_up	-2.27215	NA	NA	0
ENSG00000067900.8	362.476	0.90613	0.00536369	ROCK1	all genes	2615.07	-0.13286	0.275488	40.1337	0.760433	0.400918	TE_up	-2.27054	NA	NA	0
ENSG00000253304.2	59.0091	-1.76498	0.00536369	TMEM200B	all genes	265.079	0.711506	0.0028836	13.0739	-1.06765	0.605699	TE_down	-2.27054	NA	NA	NA
ENSG00000128534.8	96.742	1.28646	0.00537985	LSM8	all genes	377.73	-0.179756	0.491405	23.7721	1.08783	0.303681	TE_up	-2.26923	NA	NA	0
ENSG00000157954.15	311.132	-0.909111	0.00537985	WIPI2	all genes	1967.23	0.183447	0.155917	45.7167	-0.740097	0.372948	TE_down	-2.26923	NA	NA	NA
ENSG00000182831.12	298.529	-0.825919	0.00540666	C16orf72	all genes	1447.78	0.432015	0.000339512	61.8191	-0.393825	0.711988	TE_down	-2.26707	NA	NA	NA
ENSG00000072071.16	717.807	-1.03126	0.00540849	ADGRL1	all genes	6451.03	0.53349	2.00203e-11	27.8316	-0.501647	0.757299	TE_down	-2.26692	NA	NA	NA
ENSG00000144674.16	791.348	0.689306	0.00540849	GOLGA4	all genes	6105.53	-0.0311528	0.812537	71.4954	0.644314	0.298574	TE_up	-2.26692	NA	NA	0
ENSG00000167005.14	358.414	0.695425	0.00541619	NUDT21	all genes	1144.58	-0.288489	0.0400182	98.3954	0.403538	0.564692	TE_up	-2.26631	NA	NA	0
ENSG00000108389.9	635.515	-0.778297	0.00547098	MTMR4	all genes	5033.77	0.453601	1.87074e-08	52.1985	-0.332469	0.797974	TE_down	-2.26194	NA	NA	NA
ENSG00000116661.11	971.8	-0.709975	0.00547098	FBXO2	all genes	3577.71	0.133975	0.378395	247.28	-0.578305	0.0157343	TE_down	-2.26194	NA	NA	NA
ENSG00000100353.18	1011.47	0.423111	0.00548528	EIF3D	all genes	4156.38	-0.331167	0.00016289	239.854	0.0906464	0.907746	TE_up	-2.2608	NA	NA	0
ENSG00000104774.13	320.973	-0.94623	0.00550702	MAN2B1	all genes	2313.24	0.396632	5.54335e-05	35.672	-0.555449	0.678854	TE_down	-2.25908	NA	NA	NA
ENSG00000109323.11	246.663	0.840321	0.00552781	MANBA	all genes	1028.35	-0.0621619	0.755971	57.9433	0.773091	0.227993	TE_up	-2.25745	NA	NA	0
ENSG00000105976.15	1455.85	0.503917	0.00555619	MET	all genes	9189.43	0.237593	0.00603311	215.002	0.741394	0.00105533	TE_up	-2.25522	NA	NA	0
ENSG00000151779.13	295.314	0.821497	0.00558266	NBAS	all genes	1675.71	-0.281584	0.0184413	51.2289	0.543624	0.564224	TE_up	-2.25316	NA	NA	0
ENSG00000074800.16	6057.65	0.282559	0.00562977	ENO1	all genes	16371.9	-0.295966	9.83581e-05	1783.43	-0.01688	0.972272	TE_up	-2.24951	NA	NA	0
ENSG00000129559.13	137.966	1.07284	0.00564498	NEDD8	all genes	601.179	-0.221186	0.248713	31.3601	0.853539	0.401054	TE_up	-2.24834	NA	NA	0
ENSG00000084623.11	1028.33	0.516433	0.00565229	EIF3I	all genes	3207.46	-0.231923	0.0235771	285.419	0.27787	0.477379	TE_up	-2.24778	NA	NA	0
ENSG00000008018.9	850.53	0.557773	0.00565254	PSMB1	all genes	1649.73	-0.385543	0.00218125	276.918	0.169223	0.745326	TE_up	-2.24776	NA	NA	0
ENSG00000197226.12	866.903	-0.611279	0.00567156	TBC1D9B	all genes	6219.29	0.348663	1.19246e-05	97.4962	-0.280122	0.763283	TE_down	-2.2463	NA	NA	NA
ENSG00000158805.12	203.286	-1.25675	0.00578223	ZNF276	all genes	1535.19	1.05036	3.06283e-21	19.806	-0.206999	0.942481	TE_down	-2.2379	NA	NA	NA
ENSG00000105974.12	1575.43	0.400817	0.00578269	CAV1	all genes	4515.27	-0.252984	0.00606067	453.411	0.14318	0.737922	TE_up	-2.23787	NA	NA	0
ENSG00000141458.13	306.533	0.723452	0.00578272	NPC1	all genes	1154.31	-0.142934	0.371544	77.0332	0.567295	0.369278	TE_up	-2.23787	NA	NA	0
ENSG00000129562.11	384.784	0.674795	0.00582985	DAD1	all genes	910.686	-0.0720601	0.718333	118.678	0.601071	0.176496	TE_up	-2.23434	NA	NA	0
ENSG00000047249.18	143.716	1.0674	0.00584215	ATP6V1H	all genes	558.036	-0.293536	0.12094	35.445	0.775959	0.450992	TE_up	-2.23343	NA	NA	0
ENSG00000136536.15	323.671	0.862753	0.00584347	MARCHF7	all genes	1698.58	-0.31433	0.0183605	61.7649	0.542349	0.498018	TE_up	-2.23333	NA	NA	0
ENSG00000167535.8	169.688	-1.33523	0.00585072	CACNB3	all genes	1235.21	0.26771	0.0505023	18.3366	-1.05797	0.459692	TE_down	-2.23279	NA	NA	NA
ENSG00000258289.8	136.714	1.01744	0.00597795	CHURC1	all genes	354.707	-0.684584	0.000763206	40.8577	0.327116	0.823985	TE_up	-2.22345	NA	NA	0
ENSG00000130382.9	247.372	-0.899845	0.00598654	MLLT1	all genes	1104.4	0.0740582	0.704412	55.0562	-0.823245	0.231811	TE_down	-2.22282	NA	NA	NA
ENSG00000115652.14	232.6	-0.897551	0.00610891	UXS1	all genes	1110.68	0.21935	0.151218	48.8346	-0.689171	0.400688	TE_down	-2.21404	NA	NA	NA
ENSG00000101220.17	181.98	-1.03475	0.00624523	C20orf27	all genes	1063.36	0.843641	1.33065e-12	30.3654	-0.189134	0.941648	TE_down	-2.20445	NA	NA	NA
ENSG00000152422.15	158.667	1.07848	0.00632837	XRCC4	all genes	884.2	-0.589432	9.19385e-06	28.1544	0.487331	0.771598	TE_up	-2.19871	NA	NA	0
ENSG00000074755.15	243.903	-1.46925	0.00633285	ZZEF1	all genes	2059.66	0.871802	6.98511e-14	14.8847	-0.604936	0.797974	TE_down	-2.1984	NA	NA	NA
ENSG00000102038.15	449.567	0.728	0.00635444	SMARCA1	all genes	1899.25	-0.196594	0.131373	104.539	0.528589	0.321632	TE_up	-2.19692	NA	NA	0
ENSG00000023191.17	492.807	-0.616455	0.00637958	RNH1	all genes	1510.09	0.29711	0.0206441	137.846	-0.321551	0.605699	TE_down	-2.19521	NA	NA	NA
ENSG00000125378.16	823.381	0.619464	0.00637958	BMP4	all genes	5447.36	-0.0428075	0.757789	111.289	0.571271	0.202317	TE_up	-2.19521	NA	NA	0
ENSG00000275342.5	211.882	-1.03919	0.00638768	PRAG1	all genes	1415.25	1.09623	8.68999e-25	28.1721	0.0523501	0.986251	TE_down	-2.19466	NA	NA	NA
ENSG00000167601.12	421.293	-0.764684	0.0063955	AXL	all genes	2873.87	0.598206	1.43457e-11	53.484	-0.167954	0.925416	TE_down	-2.19413	NA	NA	NA
ENSG00000184432.10	676.18	0.504348	0.0063955	COPB2	all genes	2662.82	-0.263091	0.0103011	165.083	0.236146	0.720131	TE_up	-2.19413	NA	NA	0
ENSG00000112984.12	157.501	0.97684	0.00641491	KIF20A	all genes	582.208	-0.618084	0.000122773	39.9912	0.346094	0.816675	TE_up	-2.19281	NA	NA	0
ENSG00000086200.16	136.774	1.12716	0.00644711	IPO11	all genes	694.978	-0.227148	0.210195	27.0499	0.908315	0.397786	TE_up	-2.19063	NA	NA	0
ENSG00000112658.8	158.727	-1.24313	0.00653022	SRF	all genes	1087	0.623708	2.47374e-07	19.9708	-0.622031	0.74933	TE_down	-2.18507	NA	NA	NA
ENSG00000167306.20	457.615	-0.923314	0.00653022	MYO5B	all genes	3576.24	0.303123	0.00274022	39.5111	-0.626138	0.565667	TE_down	-2.18507	NA	NA	NA
ENSG00000109814.12	364.716	0.696346	0.00655929	UGDH	all genes	1571.59	-0.0735771	0.663315	83.5853	0.61599	0.256444	TE_up	-2.18314	NA	NA	0
ENSG00000075239.14	357.711	0.678455	0.0065631	ACAT1	all genes	1122.22	-0.130229	0.431112	99.0449	0.53727	0.318884	TE_up	-2.18289	NA	NA	0
ENSG00000130005.13	319.722	-0.798387	0.0066672	GAMT	all genes	1369.76	0.279167	0.0470186	73.5273	-0.518499	0.47162	TE_down	-2.17606	NA	NA	NA
ENSG00000117266.15	133.017	-1.21464	0.00670178	CDK18	all genes	760.6	0.166258	0.367953	22.8123	-1.05943	0.358555	TE_down	-2.17381	NA	NA	NA
ENSG00000171067.11	119.737	-1.71531	0.00673483	C11orf24	all genes	923.769	0.330228	0.0221819	10.8189	-1.36447	0.506766	TE_down	-2.17167	NA	NA	NA
ENSG00000105819.14	261.299	0.86267	0.00673739	PMPCB	all genes	1027.43	-0.305999	0.042041	63.8789	0.562257	0.477787	TE_up	-2.17151	NA	NA	0
ENSG00000244405.8	519.753	-0.692054	0.00673739	ETV5	all genes	2004.36	0.198453	0.165964	128.582	-0.496016	0.263136	TE_down	-2.17151	NA	NA	NA
ENSG00000123562.17	732.616	0.518581	0.00679311	MORF4L2	all genes	2879.86	-0.296305	0.00427081	179.076	0.216657	0.727191	TE_up	-2.16793	NA	NA	0
ENSG00000104856.14	101.561	-1.54355	0.00686847	RELB	all genes	648.415	0.524539	0.00137567	14.6824	-1.02332	0.594649	TE_down	-2.16314	NA	NA	NA
ENSG00000138801.9	488.498	0.577233	0.00686847	PAPSS1	all genes	1978.5	-0.354854	0.000772964	117.011	0.215065	0.805091	TE_up	-2.16314	NA	NA	0
ENSG00000150782.12	235.07	0.927197	0.00686847	IL18	all genes	1399.8	-0.350267	0.00455419	38.0813	0.577215	0.615022	TE_up	-2.16314	NA	NA	0
ENSG00000114346.13	294.982	0.759813	0.00687151	ECT2	all genes	1222.03	-0.449537	0.000412198	69.5573	0.305806	0.774469	TE_up	-2.16295	NA	NA	0
ENSG00000125970.12	342.459	-0.731994	0.00691444	RALY	all genes	1748.97	0.366305	0.00113844	67.3103	-0.37567	0.708393	TE_down	-2.16024	NA	NA	NA
ENSG00000170175.11	79.1544	-1.69758	0.00691675	CHRNB1	all genes	384.12	-0.111735	0.714605	16.347	-1.80979	0.125804	TE_down	-2.1601	NA	NA	NA
ENSG00000163510.14	121.983	1.1516	0.00697718	CWC22	all genes	583.692	-0.242792	0.200589	25.5841	0.892542	0.466456	TE_up	-2.15632	NA	NA	0
ENSG00000122359.18	711.012	-0.550722	0.0070055	ANXA11	all genes	3219.33	0.366066	0.000154168	156.552	-0.183917	0.806667	TE_down	-2.15456	NA	NA	NA
ENSG00000164329.13	151.692	1.12347	0.00704314	TENT2	all genes	871.087	-0.297656	0.0513741	25.9004	0.811102	0.525604	TE_up	-2.15223	NA	NA	0
ENSG00000161016.17	7132.57	-0.401803	0.00706214	RPL8	all genes	50011.3	0.113485	0.201747	848.623	-0.290182	0.103542	TE_down	-2.15106	NA	NA	NA
ENSG00000140320.12	216.855	-0.878381	0.00707376	BAHD1	all genes	1079.23	0.307864	0.024748	43.7617	-0.581778	0.58389	TE_down	-2.15035	NA	NA	NA
ENSG00000162437.14	209.186	-1.18856	0.00707802	RAVER2	all genes	1568.08	0.427776	0.000123963	20.7815	-0.765755	0.636896	TE_down	-2.15009	NA	NA	NA
ENSG00000139645.10	487.687	-0.646995	0.00707928	ANKRD52	all genes	2889.62	0.293251	0.00276098	79.6214	-0.359971	0.68635	TE_down	-2.15001	NA	NA	NA
ENSG00000104866.11	175.18	-1.32769	0.00719565	PPP1R37	all genes	1333.69	0.490618	2.11783e-05	16.575	-0.815895	0.676401	TE_down	-2.14293	NA	NA	NA
ENSG00000196498.13	1750.21	-0.607535	0.00720278	NCOR2	all genes	15145.5	0.696756	2.93406e-21	91.8202	0.0845036	0.95291	TE_down	-2.1425	NA	NA	NA
ENSG00000172059.11	190.095	-1.39999	0.00720455	KLF11	all genes	1535.4	1.21528	1.43209e-28	14.4699	-0.1857	0.959264	TE_down	-2.14239	NA	NA	NA
ENSG00000251322.9	331.314	-1.36536	0.00720638	SHANK3	all genes	2948.67	0.760136	1.10331e-18	14.0597	-0.603935	0.806906	TE_down	-2.14228	NA	NA	NA
ENSG00000159842.15	380.834	-0.941466	0.00723605	ABR	all genes	2987.36	0.823234	3.53994e-21	32.5397	-0.119275	0.961217	TE_down	-2.1405	NA	NA	NA
ENSG00000138778.13	102.585	1.42287	0.00726206	CENPE	all genes	614.323	-0.614759	0.00017356	16.4741	0.797134	0.67334	TE_up	-2.13894	NA	NA	0
ENSG00000089009.15	1075.53	1.18143	0.00726883	RPL6	all genes	10189.3	-0.269933	0.00119903	19.9338	0.917743	0.517579	TE_up	-2.13854	NA	NA	0
ENSG00000151465.14	394.91	0.695581	0.00728384	CDC123	all genes	1474.44	-0.235124	0.0854138	99.7251	0.45014	0.470058	TE_up	-2.13764	NA	NA	0
ENSG00000078808.17	520.746	-0.703292	0.00737054	SDF4	all genes	2384.89	-0.017982	0.916532	113.439	-0.713707	0.0847553	TE_down	-2.1325	NA	NA	NA
ENSG00000139324.12	167.235	1.18725	0.00737054	TMTC3	all genes	953.008	-0.110982	0.57994	28.8578	1.06414	0.272437	TE_up	-2.1325	NA	NA	0
ENSG00000105329.10	386.382	-0.818074	0.00740977	TGFB1	all genes	2504.53	0.43162	4.31909e-05	54.3422	-0.389005	0.73138	TE_down	-2.1302	NA	NA	NA
ENSG00000165525.18	228.182	0.895488	0.00741051	NEMF	all genes	1199.04	-0.538382	1.52675e-05	43.4588	0.356561	0.793137	TE_up	-2.13015	NA	NA	0
ENSG00000136026.14	302.168	-0.756876	0.00742305	CKAP4	all genes	1245.43	0.555539	7.49781e-06	71.5351	-0.207304	0.866673	TE_down	-2.12942	NA	NA	NA
ENSG00000148331.12	137.573	-1.28441	0.00750862	ASB6	all genes	749.706	0.70273	9.85962e-07	25.1462	-0.546532	0.910359	TE_down	-2.12444	NA	NA	NA
ENSG00000125870.11	249.475	0.743517	0.00767064	SNRPB2	all genes	771.647	-0.22503	0.193467	69.5272	0.516615	0.479066	TE_up	-2.11517	NA	NA	0
ENSG00000137876.10	168.102	0.982845	0.00767064	RSL24D1	all genes	732.876	-0.268908	0.121887	38.1814	0.7113	0.467339	TE_up	-2.11517	NA	NA	0
ENSG00000071051.14	215.346	-1.3633	0.00769839	NCK2	all genes	1673.68	0.55604	8.69244e-06	18.982	-0.833187	0.631483	TE_down	-2.1136	NA	NA	NA
ENSG00000145907.15	1895.71	0.319159	0.00773254	G3BP1	all genes	6378.75	-0.0435511	0.721501	507.239	0.270665	0.230152	TE_up	-2.11168	NA	NA	0
ENSG00000116525.14	90.8666	-1.29347	0.00779246	TRIM62	all genes	448.275	0.830494	1.21406e-06	18.5144	-0.475869	0.826293	TE_down	-2.10833	NA	NA	NA
ENSG00000134440.12	697.216	0.488792	0.00779246	NARS1	all genes	2557.84	-0.20403	0.0685185	177.9	0.278768	0.605699	TE_up	-2.10833	NA	NA	0
ENSG00000241360.2	78.1693	-1.48238	0.00782833	PDXP	all genes	406.105	0.91172	4.76838e-07	15.0964	-0.589283	0.809325	TE_down	-2.10633	NA	NA	NA
ENSG00000138031.14	286.848	-1.28123	0.00783801	ADCY3	all genes	2437.17	0.786519	1.21102e-17	16.8885	-0.517337	0.826841	TE_down	-2.10579	NA	NA	NA
ENSG00000100941.9	354.102	0.803227	0.00786686	PNN	all genes	1896.97	-0.554183	1.6767e-06	65.9578	0.250378	0.829378	TE_up	-2.1042	NA	NA	0
ENSG00000163479.14	456.95	0.633367	0.00786686	SSR2	all genes	1419.92	-0.11126	0.498278	127.096	0.514383	0.241558	TE_up	-2.1042	NA	NA	0
ENSG00000198189.11	193.034	0.918298	0.00789626	HSD17B11	all genes	705.735	-0.483989	0.00244911	49.3417	0.424539	0.720131	TE_up	-2.10258	NA	NA	0
ENSG00000166200.15	236.459	0.854116	0.00790237	COPS2	all genes	1154.39	-0.332432	0.0150792	48.652	0.515352	0.612637	TE_up	-2.10224	NA	NA	0
ENSG00000138768.14	492.905	0.680196	0.00791107	USO1	all genes	2726.07	-0.155262	0.220327	88.4044	0.526417	0.360191	TE_up	-2.10176	NA	NA	0
ENSG00000165660.8	174.318	0.906854	0.00792745	ABRAXAS2	all genes	599.13	-0.126806	0.5746	46.1597	0.783086	0.29374	TE_up	-2.10087	NA	NA	0
ENSG00000111605.18	396.591	-0.729517	0.00805132	CPSF6	all genes	1871.24	0.191086	0.147921	84.2074	-0.530074	0.423321	TE_down	-2.09413	NA	NA	NA
ENSG00000113369.9	68.5351	1.74563	0.00805132	ARRDC3	all genes	399.502	0.159576	0.538059	11.4762	1.88987	0.198331	TE_up	-2.09413	NA	NA	0
ENSG00000128283.7	514.117	-0.87471	0.00814489	CDC42EP1	all genes	4125.54	0.569182	6.61436e-11	40.0864	-0.290531	0.863986	TE_down	-2.08911	NA	NA	NA
ENSG00000093144.19	198.254	0.842243	0.0081987	ECHDC1	all genes	724.089	-0.400945	0.0110072	50.7244	0.440867	0.688575	TE_up	-2.08626	NA	NA	0
ENSG00000184232.9	77.8281	-1.464	0.00828367	OAF	all genes	419.334	0.5993	0.00120905	14.4095	-0.861518	0.680357	TE_down	-2.08178	NA	NA	NA
ENSG00000168453.15	272.872	-1.09421	0.00834805	HR	all genes	2135.95	0.545439	3.67384e-08	23.449	-0.556376	0.749237	TE_down	-2.07841	NA	NA	NA
ENSG00000104518.11	389.318	-0.678391	0.00837076	GSDMD	all genes	1533.95	0.291893	0.0252131	95.0068	-0.390982	0.589538	TE_down	-2.07724	NA	NA	NA
ENSG00000117133.11	281.578	0.768293	0.00837076	RPF1	all genes	861.054	-0.24679	0.128786	78.8823	0.50901	0.484165	TE_up	-2.07724	NA	NA	0
ENSG00000075213.11	316.47	0.760171	0.00842144	SEMA3A	all genes	1329	-0.708204	4.06743e-09	73.8407	0.0493955	0.980335	TE_up	-2.07461	NA	NA	0
ENSG00000137486.17	112.313	-1.2449	0.00843431	ARRB1	all genes	548.57	0.196632	0.35615	23.0728	-1.0577	0.358729	TE_down	-2.07395	NA	NA	NA
ENSG00000171262.11	200.146	0.816776	0.00845392	FAM98B	all genes	553.765	-0.681195	3.09742e-05	58.3988	0.131221	0.941648	TE_up	-2.07294	NA	NA	0
ENSG00000132819.17	143.931	-1.18183	0.00852139	RBM38	all genes	766.233	0.539856	0.000483539	27.0259	-0.655228	0.668501	TE_down	-2.06949	NA	NA	NA
ENSG00000120802.13	512.595	0.561749	0.00859847	TMPO	all genes	2202.02	-0.600279	6.73108e-10	117.603	-0.0382939	0.980335	TE_up	-2.06558	NA	NA	0
ENSG00000132510.10	421.309	-0.911076	0.00859847	KDM6B	all genes	3359.07	0.554584	3.60972e-10	33.7261	-0.358432	0.824651	TE_down	-2.06558	NA	NA	NA
ENSG00000163132.8	554.076	-0.700996	0.00859847	MSX1	all genes	3458.35	-0.182931	0.107382	83.1599	-0.893244	0.0352347	TE_down	-2.06558	NA	NA	NA
ENSG00000075785.13	616.117	0.499099	0.00861376	RAB7A	all genes	1765.69	-0.211268	0.0941001	177.379	0.284044	0.592856	TE_up	-2.06481	NA	NA	0
ENSG00000168672.4	68.8468	-1.71519	0.00861376	LRATD2	all genes	426.125	0.75382	4.51221e-05	10.5032	-0.955737	0.708781	TE_down	-2.06481	NA	NA	NA
ENSG00000233276.5	500.072	-0.682129	0.00869291	GPX1	all genes	2369.61	-0.165958	0.218156	105.65	-0.852032	0.0157343	TE_down	-2.06083	NA	NA	NA
ENSG00000204304.12	194.187	-1.41396	0.00874873	PBX2	all genes	1531.66	1.00434	1.01707e-18	16.2584	-0.46138	0.869106	TE_down	-2.05805	NA	NA	NA
ENSG00000145901.15	361.763	-0.837883	0.0087902	TNIP1	all genes	2561.39	0.724052	6.13078e-15	42.1325	-0.112533	0.958638	TE_down	-2.056	NA	NA	NA
ENSG00000104472.10	79.8221	-1.40263	0.00879217	CHRAC1	all genes	342.53	0.655597	0.00242199	18.3368	-0.754705	0.678854	TE_down	-2.0559	NA	NA	NA
ENSG00000196453.8	220.485	-0.958987	0.00879217	ZNF777	all genes	1418.21	0.978596	4.42172e-20	31.5237	0.0248483	0.99575	TE_down	-2.0559	NA	NA	NA
ENSG00000000419.12	245.85	0.747312	0.00879444	DPM1	all genes	692.133	-0.226064	0.219297	71.3046	0.516543	0.467114	TE_up	-2.05579	NA	NA	0
ENSG00000159128.14	181.748	-1.59579	0.00879444	IFNGR2	all genes	1497.56	-0.098294	0.526147	12.4974	-1.70434	0.265724	TE_down	-2.05579	NA	NA	NA
ENSG00000173221.14	67.7571	1.44345	0.00879444	GLRX	all genes	178.404	-0.691446	0.0205261	20.1553	0.729069	0.67901	TE_up	-2.05579	NA	NA	0
ENSG00000155561.15	295.947	0.811192	0.00880574	NUP205	all genes	1668.4	-0.317795	0.00871085	51.768	0.48177	0.642406	TE_up	-2.05523	NA	NA	0
ENSG00000101439.9	825.434	-0.55368	0.0088286	CST3	all genes	2142.76	-0.0682451	0.67899	246.468	-0.62275	0.00541821	TE_down	-2.05411	NA	NA	NA
ENSG00000131747.15	281.068	0.792644	0.0088286	TOP2A	all genes	1423.08	-0.841949	9.64321e-15	55.6639	-0.0475447	0.982589	TE_up	-2.05411	NA	NA	0
ENSG00000121058.5	141.108	1.033	0.00885935	COIL	all genes	612.675	-0.261653	0.16588	32.1583	0.782432	0.456964	TE_up	-2.0526	NA	NA	0
ENSG00000187634.12	137.191	-1.54961	0.00901482	SAMD11	all genes	1088.18	1.12914	1.42969e-21	11.2454	-0.471501	0.893004	TE_down	-2.04504	NA	NA	NA
ENSG00000100304.13	562.954	-0.628803	0.0090288	TTLL12	all genes	2354.76	0.479459	8.65746e-06	131.889	-0.150443	0.876195	TE_down	-2.04437	NA	NA	NA
ENSG00000105723.12	356.774	-0.835165	0.0090288	GSK3A	all genes	2348.88	0.49005	3.53321e-06	48.7183	-0.343625	0.792353	TE_down	-2.04437	NA	NA	NA
ENSG00000126453.9	156.526	-1.04639	0.00909625	BCL2L12	all genes	787.642	0.181961	0.319679	31.222	-0.862908	0.397786	TE_down	-2.04114	NA	NA	NA
ENSG00000138442.9	197.836	0.890711	0.00909625	WDR12	all genes	872.888	-0.0352007	0.876745	44.5233	0.858874	0.237913	TE_up	-2.04114	NA	NA	0
ENSG00000117691.10	160.015	-0.990507	0.00916412	NENF	all genes	771.443	0.534352	0.000217413	33.3265	-0.445769	0.779045	TE_down	-2.03791	NA	NA	NA
ENSG00000108091.11	381.983	-0.764237	0.00920153	CCDC6	all genes	2091.17	0.58051	6.78708e-08	69.4112	-0.195725	0.88675	TE_down	-2.03614	NA	NA	NA
ENSG00000163848.19	251.482	-1.09317	0.00944818	ZNF148	all genes	1860.14	1.04251	3.45439e-22	26.0919	-0.0306974	0.995634	TE_down	-2.02465	NA	NA	NA
ENSG00000115946.8	136.073	0.971917	0.00946733	PNO1	all genes	410.174	-0.0200377	0.95001	38.3851	0.947506	0.213029	TE_up	-2.02377	NA	NA	0
ENSG00000163795.14	98.8017	-1.56162	0.00949095	ZNF513	all genes	670.304	0.489974	0.0021183	12.6736	-1.0405	0.631483	TE_down	-2.02269	NA	NA	NA
ENSG00000143373.18	325.003	-0.760842	0.00951095	ZNF687	all genes	1952.76	0.617654	5.11541e-10	52.0059	-0.156534	0.933496	TE_down	-2.02178	NA	NA	NA
ENSG00000151422.13	114.386	1.19116	0.00960016	FER	all genes	558.546	-0.307575	0.112859	23.538	0.890049	0.485947	TE_up	-2.01772	NA	NA	0
ENSG00000100207.18	919.866	-0.715671	0.00961401	TCF20	all genes	7485.61	0.384215	1.54415e-05	67.402	-0.329237	0.758889	TE_down	-2.0171	NA	NA	NA
ENSG00000103018.17	2481.62	0.375004	0.00961401	CYB5B	all genes	6608.32	-0.478816	2.10838e-08	734.478	-0.106863	0.765292	TE_up	-2.0171	NA	NA	0
ENSG00000141428.17	69.8271	1.36608	0.00967928	C18orf21	all genes	257.772	-0.135748	0.682291	17.7708	1.2207	0.317732	TE_up	-2.01416	NA	NA	0
ENSG00000164292.13	258.685	-1.05252	0.00969397	RHOBTB3	all genes	1758.83	-0.517171	1.93093e-06	32.9037	-1.56133	0.0204586	TE_down	-2.0135	NA	NA	NA
ENSG00000129083.12	782.492	0.501743	0.00973259	COPB1	all genes	3701.16	0.0852581	0.496959	165.952	0.578839	0.0666207	TE_up	-2.01177	NA	NA	0
ENSG00000132383.12	547.072	0.499876	0.00973259	RPA1	all genes	1777.7	-0.369715	0.000665146	148.891	0.12615	0.891217	TE_up	-2.01177	NA	NA	0
ENSG00000176731.12	227.234	0.818194	0.00973302	RBIS	all genes	1028.67	-0.236771	0.11188	50.0398	0.575559	0.55434	TE_up	-2.01175	NA	NA	0
ENSG00000134324.11	76.9609	1.45987	0.00974576	LPIN1	all genes	394.274	-0.41627	0.0530611	15.087	1.05145	0.525604	TE_up	-2.01118	NA	NA	0
ENSG00000146540.15	88.4768	-1.38375	0.00975062	C7orf50	all genes	372.459	0.519112	0.0124498	20.6184	-0.880452	0.596938	TE_down	-2.01097	NA	NA	NA
ENSG00000143147.14	142.673	-1.5958	0.00978827	GPR161	all genes	1119.66	0.328951	0.0262408	12.1178	-1.2591	0.501987	TE_down	-2.00929	NA	NA	NA
ENSG00000119396.11	223.473	0.780232	0.00979158	RAB14	all genes	657.779	-0.178838	0.359562	63.6455	0.584826	0.435726	TE_up	-2.00915	NA	NA	0
ENSG00000108094.15	210.044	0.869322	0.00983485	CUL2	all genes	1072.82	-0.119332	0.483184	41.3025	0.733923	0.402451	TE_up	-2.00723	NA	NA	0
ENSG00000168291.13	288.795	0.722408	0.0100029	PDHB	all genes	723.25	-0.169871	0.392693	87.4249	0.55196	0.318884	TE_up	-1.99987	NA	NA	0
ENSG00000115762.16	426.56	0.649416	0.0100255	PLEKHB2	all genes	1123.45	-0.201183	0.217983	126.868	0.448022	0.34491	TE_up	-1.99889	NA	NA	0
ENSG00000164237.9	280.402	0.674417	0.0100255	CMBL	all genes	983.34	-0.203767	0.188546	73.4186	0.467673	0.540109	TE_up	-1.99889	NA	NA	0
ENSG00000204356.14	320.121	-0.77217	0.0100255	NELFE	all genes	1711.09	0.539244	1.46798e-06	59.8535	-0.236696	0.85741	TE_down	-1.99889	NA	NA	NA
ENSG00000168288.13	323.116	0.743914	0.0100435	MMADHC	all genes	1518.55	-0.251951	0.0556103	68.8691	0.479605	0.567011	TE_up	-1.99811	NA	NA	0
ENSG00000113048.16	307.283	0.760667	0.0100823	MRPS27	all genes	1190.53	-0.46453	0.000289435	75.799	0.292637	0.789271	TE_up	-1.99644	NA	NA	0
ENSG00000128708.13	236.375	0.73504	0.0101842	HAT1	all genes	811.893	-0.457194	0.00135937	62.5516	0.277136	0.817306	TE_up	-1.99207	NA	NA	0
ENSG00000115484.15	1199.6	0.473981	0.0101913	CCT4	all genes	4435	-0.104807	0.40699	304.751	0.366749	0.166712	TE_up	-1.99177	NA	NA	0
ENSG00000175063.17	437.776	0.532796	0.0103224	UBE2C	all genes	1068.78	-0.444616	0.000464947	133.563	0.0874288	0.941648	TE_up	-1.98622	NA	NA	0
ENSG00000111321.11	733.279	-0.529502	0.0103377	LTBR	all genes	4026.37	0.239224	0.0110543	132.678	-0.295955	0.675891	TE_down	-1.98558	NA	NA	NA
ENSG00000100379.17	78.3756	-1.30381	0.0103397	KCTD17	all genes	233.332	0.0360117	0.928712	22.1707	-1.26921	0.231796	TE_down	-1.98549	NA	NA	NA
ENSG00000034510.6	2390.4	0.358711	0.0103415	TMSB10	all genes	5875.69	-0.261654	0.00280266	727.702	0.0928602	0.817306	TE_up	-1.98542	NA	NA	0
ENSG00000181396.13	95.5809	-1.42987	0.0103537	OGFOD3	all genes	516.756	0.335579	0.111685	17.6058	-1.09384	0.447605	TE_down	-1.98491	NA	NA	NA
ENSG00000134987.11	280.867	0.776712	0.0104136	WDR36	all genes	952.239	-0.0537439	0.813444	74.903	0.719848	0.165857	TE_up	-1.9824	NA	NA	0
ENSG00000147687.19	136.507	1.09218	0.0104378	TATDN1	all genes	743.112	-0.288886	0.0815169	24.9654	0.808343	0.536465	TE_up	-1.98139	NA	NA	0
ENSG00000126777.18	1401.36	-0.588813	0.0104509	KTN1	all genes	11544.9	0.928842	3.76555e-34	97.3822	0.337295	0.664193	TE_down	-1.98085	NA	NA	NA
ENSG00000113658.18	306.172	0.879817	0.0104566	SMAD5	all genes	1298.33	-0.221641	0.147024	71.0418	0.657576	0.317732	TE_up	-1.98061	NA	NA	0
ENSG00000110841.14	601.273	0.5907	0.0104868	PPFIBP1	all genes	3042.38	-0.0492861	0.750178	119.408	0.542622	0.213029	TE_up	-1.97936	NA	NA	0
ENSG00000006016.11	185.395	-0.934005	0.0105257	CRLF1	all genes	837.365	-0.391457	0.00720491	40.8167	-1.32551	0.0285177	TE_down	-1.97775	NA	NA	NA
ENSG00000172819.17	225.366	-1.00898	0.0105257	RARG	all genes	1570.89	0.337607	0.00324883	27.2068	-0.666504	0.646328	TE_down	-1.97775	NA	NA	NA
ENSG00000113141.18	281.098	0.712521	0.010552	IK	all genes	1106.35	-0.43167	0.000888751	68.6539	0.284269	0.795586	TE_up	-1.97666	NA	NA	0
ENSG00000170915.9	64.8192	-1.65165	0.0105637	PAQR8	all genes	376.161	0.645757	0.000960751	10.9071	-0.99873	0.688575	TE_down	-1.97618	NA	NA	NA
ENSG00000066427.24	80.6439	1.41394	0.0105716	ATXN3	all genes	303.144	-0.521096	0.0353492	20.2831	0.87659	0.570117	TE_up	-1.97586	NA	NA	0
ENSG00000109180.14	510.404	0.540997	0.0106146	OCIAD1	all genes	1935.79	-0.195601	0.111435	127.681	0.341461	0.582677	TE_up	-1.9741	NA	NA	0
ENSG00000176697.19	92.9971	-1.45968	0.0106146	BDNF	all genes	567.065	0.160942	0.449995	14.5111	-1.30538	0.392976	TE_down	-1.9741	NA	NA	NA
ENSG00000117523.16	1238.97	0.595117	0.0106266	PRRC2C	all genes	6295.94	-0.130471	0.356633	244.902	0.461946	0.0737492	TE_up	-1.9736	NA	NA	0
ENSG00000120694.20	533.528	0.578208	0.0106405	HSPH1	all genes	2693.98	-0.218529	0.0466481	106.116	0.350487	0.623254	TE_up	-1.97304	NA	NA	0
ENSG00000058272.19	286.757	0.82716	0.0107067	PPP1R12A	all genes	1336.81	-0.168834	0.292612	61.5864	0.658412	0.341036	TE_up	-1.97035	NA	NA	0
ENSG00000197170.10	464.188	0.785797	0.0107081	PSMD12	all genes	1763.01	-0.294795	0.0548333	116.008	0.488762	0.309718	TE_up	-1.97029	NA	NA	0
ENSG00000168286.3	94.7628	-1.4898	0.0107883	THAP11	all genes	588.524	0.620715	0.000311088	14.3716	-0.877365	0.67334	TE_down	-1.96705	NA	NA	NA
ENSG00000204991.11	118.948	-1.57562	0.0108719	SPIRE2	all genes	877.43	0.453623	0.00323235	12.3921	-1.13634	0.570243	TE_down	-1.9637	NA	NA	NA
ENSG00000064726.10	413.899	-0.854664	0.0109656	BTBD1	all genes	2798.81	0.188323	0.1504	53.428	-0.677514	0.400918	TE_down	-1.95997	NA	NA	NA
ENSG00000006704.10	268.352	-1.05966	0.0110882	GTF2IRD1	all genes	2036.08	0.620795	1.49039e-09	25.7083	-0.425609	0.829378	TE_down	-1.95514	NA	NA	NA
ENSG00000115840.14	92.0101	1.2787	0.0111197	SLC25A12	all genes	436.852	-0.516861	0.00784186	19.432	0.740438	0.67334	TE_up	-1.95391	NA	NA	0
ENSG00000106723.17	204.53	0.845275	0.0111929	SPIN1	all genes	994.468	0.0300731	0.885183	42.2888	0.88282	0.236139	TE_up	-1.95106	NA	NA	0
ENSG00000056972.20	93.2729	-1.43711	0.0112717	TRAF3IP2	all genes	584.076	0.752838	2.94579e-06	13.9592	-0.689829	0.771598	TE_down	-1.94801	NA	NA	NA
ENSG00000108312.15	513.659	-0.627468	0.0112717	UBTF	all genes	2982.96	0.401891	3.43223e-05	86.3534	-0.225007	0.825413	TE_down	-1.94801	NA	NA	NA
ENSG00000116489.13	382.933	0.642962	0.0112717	CAPZA1	all genes	1638.63	-0.221809	0.0810414	88.1834	0.411109	0.603151	TE_up	-1.94801	NA	NA	0
ENSG00000136717.15	187.45	-0.971894	0.0112717	BIN1	all genes	1094.18	0.556776	8.14784e-06	31.2839	-0.432303	0.792353	TE_down	-1.94801	NA	NA	NA
ENSG00000130158.14	360.88	-0.886825	0.011366	DOCK6	all genes	2784.89	0.655868	2.02219e-13	32.6685	-0.228676	0.915418	TE_down	-1.94439	NA	NA	NA
ENSG00000120913.23	133.985	-1.05637	0.0113799	PDLIM2	all genes	674.24	0.444379	0.00465332	26.7372	-0.613744	0.696709	TE_down	-1.94386	NA	NA	NA
ENSG00000100888.14	423.041	0.695173	0.011502	CHD8	all genes	2772.53	-0.14519	0.205389	58.2234	0.541721	0.526484	TE_up	-1.93923	NA	NA	0
ENSG00000204954.10	40.2774	1.74148	0.0115051	C12orf73	all genes	133.619	-0.257865	0.538999	10.8663	1.46765	0.397786	TE_up	-1.93911	NA	NA	0
ENSG00000135940.7	747.233	0.530342	0.0115211	COX5B	all genes	1662.75	-0.275642	0.0328001	234.639	0.253573	0.601578	TE_up	-1.9385	NA	NA	0
ENSG00000155438.12	172.284	0.994803	0.0115211	NIFK	all genes	697.406	-0.15549	0.474171	41.3211	0.834748	0.297177	TE_up	-1.9385	NA	NA	0
ENSG00000074219.13	206.932	-1.05884	0.0115613	TEAD2	all genes	1453.57	0.537486	2.62454e-06	24.5482	-0.511698	0.777721	TE_down	-1.93699	NA	NA	NA
ENSG00000149177.13	260.622	-1.0341	0.0116276	PTPRJ	all genes	1871.04	0.165493	0.244671	29.2171	-0.866654	0.423066	TE_down	-1.93451	NA	NA	NA
ENSG00000089154.11	1294.55	0.432378	0.0116398	GCN1	all genes	6170.39	-0.34598	8.85046e-05	272.293	0.0849729	0.910321	TE_up	-1.93405	NA	NA	0
ENSG00000122958.15	220.424	0.831168	0.011644	VPS26A	all genes	718.553	-0.359782	0.0373538	59.9291	0.475206	0.605699	TE_up	-1.9339	NA	NA	0
ENSG00000226479.4	132.712	-1.16034	0.0116917	TMEM185B	all genes	666.575	0.535809	0.00143313	26.5389	-0.641294	0.675891	TE_down	-1.93212	NA	NA	NA
ENSG00000064313.12	292.276	0.805873	0.0117124	TAF2	all genes	1823.85	-0.100147	0.487707	43.9879	0.70001	0.417814	TE_up	-1.93136	NA	NA	0
ENSG00000131196.17	220.477	-0.911399	0.0117575	NFATC1	all genes	1358.34	0.555191	1.26477e-06	33.8998	-0.358812	0.823182	TE_down	-1.92968	NA	NA	NA
ENSG00000164104.12	612.86	0.513345	0.0118154	HMGB2	all genes	1759.96	-0.667007	4.23988e-10	176.145	-0.156964	0.825756	TE_up	-1.92755	NA	NA	0
ENSG00000049239.12	96.3626	-1.57193	0.0118347	H6PD	all genes	664.854	0.846513	1.09146e-07	11.9295	-0.738702	0.779174	TE_down	-1.92684	NA	NA	NA
ENSG00000136930.13	500.515	0.524465	0.0118347	PSMB7	all genes	1526.46	-0.256402	0.0384177	140.315	0.26011	0.714865	TE_up	-1.92684	NA	NA	0
ENSG00000157014.11	214.649	-1.48304	0.0118347	TATDN2	all genes	1854.55	0.512708	4.81946e-07	11.3432	-0.984667	0.67901	TE_down	-1.92684	NA	NA	NA
ENSG00000119689.15	273.617	0.679484	0.0118938	DLST	all genes	977.192	-0.452486	0.000644982	70.8809	0.224571	0.848397	TE_up	-1.92468	NA	NA	0
ENSG00000173692.13	497.741	0.597271	0.0119224	PSMD1	all genes	2112.72	-0.302326	0.00733141	115.324	0.292299	0.702902	TE_up	-1.92364	NA	NA	0
ENSG00000166441.13	1755.18	0.518368	0.0120411	RPL27A	all genes	14279.5	-0.070822	0.502285	128.468	0.44354	0.383769	TE_up	-1.91934	NA	NA	0
ENSG00000131899.11	331.466	-0.740357	0.0120611	LLGL1	all genes	2022.98	0.812073	4.55733e-17	51.8027	0.0634693	0.9788	TE_down	-1.91861	NA	NA	NA
ENSG00000083896.12	256.179	0.761118	0.0121064	YTHDC1	all genes	1187.63	-0.173336	0.250031	55.2887	0.570193	0.515875	TE_up	-1.91698	NA	NA	0
ENSG00000133216.16	172.511	-1.37202	0.0121645	EPHB2	all genes	1326.89	0.408067	0.00313813	15.7623	-0.974586	0.584461	TE_down	-1.91491	NA	NA	NA
ENSG00000171566.12	321.246	0.652788	0.0123026	PLRG1	all genes	1195.86	0.0233767	0.907808	81.3166	0.676892	0.195675	TE_up	-1.91	NA	NA	0
ENSG00000172534.14	760.387	-0.568469	0.0123267	HCFC1	all genes	4417.11	0.492614	1.37208e-08	127.854	-0.0695799	0.958638	TE_down	-1.90915	NA	NA	NA
ENSG00000197461.13	102.548	-1.60783	0.0123507	PDGFA	all genes	748.718	0.148175	0.431369	10.977	-1.46105	0.440894	TE_down	-1.90831	NA	NA	NA
ENSG00000100422.14	223.055	-1.10921	0.0124118	CERK	all genes	1708.09	0.426854	7.09994e-05	20.6934	-0.677838	0.702315	TE_down	-1.90616	NA	NA	NA
ENSG00000082781.12	418.146	-0.794722	0.0125008	ITGB5	all genes	2906.62	0.0237653	0.885164	50.7282	-0.779191	0.274219	TE_down	-1.90306	NA	NA	NA
ENSG00000157181.16	89.8405	1.32688	0.0125008	ODR4	all genes	419.325	-0.155439	0.567069	19.2876	1.16687	0.317732	TE_up	-1.90306	NA	NA	0
ENSG00000039319.17	254.613	1.0084	0.0125776	ZFYVE16	all genes	1725.93	0.394192	0.00155731	32.8078	1.40195	0.0311915	TE_up	-1.9004	NA	NA	0
ENSG00000136002.19	144.442	-1.22235	0.0125776	ARHGEF4	all genes	973.396	0.424767	0.00231883	18.7971	-0.809356	0.635979	TE_down	-1.9004	NA	NA	NA
ENSG00000141480.18	145.415	-1.0171	0.0126042	ARRB2	all genes	680.307	0.0304101	0.901684	31.0885	-0.979081	0.297177	TE_down	-1.89949	NA	NA	NA
ENSG00000186716.21	376.805	-1.09692	0.012687	BCR	all genes	3240.7	0.806887	4.42297e-20	20.5907	-0.309256	0.906917	TE_down	-1.89664	NA	NA	NA
ENSG00000181029.9	209.118	-0.753992	0.0127091	TRAPPC5	all genes	598.047	0.453034	0.00640012	60.2391	-0.29416	0.805181	TE_down	-1.89588	NA	NA	NA
ENSG00000135655.16	187.661	0.909885	0.012728	USP15	all genes	945.258	-0.181261	0.26255	37.4353	0.695813	0.536465	TE_up	-1.89524	NA	NA	0
ENSG00000136718.10	276.278	-0.749765	0.0127551	IMP4	all genes	1102	-0.0181892	0.934718	66.828	-0.763833	0.193102	TE_down	-1.89432	NA	NA	NA
ENSG00000112200.17	292.8	0.748168	0.0128513	ZNF451	all genes	1610.92	-0.155868	0.262095	52.8599	0.585831	0.487226	TE_up	-1.89105	NA	NA	0
ENSG00000132549.18	469.5	0.779971	0.0128513	VPS13B	all genes	3164.15	-0.305098	0.00851675	61.0472	0.464671	0.613773	TE_up	-1.89105	NA	NA	0
ENSG00000151914.20	2457.66	0.445908	0.0128513	DST	all genes	19083.2	-0.0717347	0.525606	217.059	0.370007	0.28622	TE_up	-1.89105	NA	NA	0
ENSG00000101407.13	120.187	1.18802	0.0129631	TTI1	all genes	723.679	-0.379558	0.0152945	19.149	0.806689	0.616865	TE_up	-1.88729	NA	NA	0
ENSG00000108557.19	509.959	-0.726067	0.0129766	RAI1	all genes	3787.68	0.52333	8.08322e-10	52.1405	-0.225194	0.887122	TE_down	-1.88684	NA	NA	NA
ENSG00000057608.17	448.557	0.558558	0.0130467	GDI2	all genes	1984.59	-0.272176	0.0134928	100.636	0.276582	0.747951	TE_up	-1.8845	NA	NA	0
ENSG00000174307.7	112.839	-1.26498	0.0130467	PHLDA3	all genes	440.17	0.45525	0.0448699	27.7018	-0.820607	0.50178	TE_down	-1.8845	NA	NA	NA
ENSG00000169926.11	96.437	-1.21387	0.0130664	KLF13	all genes	468.365	0.748877	1.5808e-05	19.9455	-0.483108	0.817306	TE_down	-1.88384	NA	NA	NA
ENSG00000111229.16	388.947	0.621291	0.0130809	ARPC3	all genes	1774.09	-0.278461	0.0158709	85.1042	0.352521	0.690247	TE_up	-1.88336	NA	NA	0
ENSG00000130720.13	86.1551	-1.37526	0.0131279	FIBCD1	all genes	482.331	0.881632	2.80415e-07	15.2309	-0.486353	0.850327	TE_down	-1.8818	NA	NA	NA
ENSG00000130962.17	72.1617	1.27637	0.0131367	PRRG1	all genes	193.595	-0.155924	0.681215	21.339	1.13686	0.317732	TE_up	-1.88151	NA	NA	0
ENSG00000100578.17	60.8998	1.77482	0.0131719	KIAA0586	all genes	345.359	-0.49694	0.0431701	10.5784	1.27659	0.522754	TE_up	-1.88035	NA	NA	0
ENSG00000090097.21	157.355	-1.07172	0.0131955	PCBP4	all genes	915.968	-0.0208083	0.926277	26.325	-1.06758	0.341036	TE_down	-1.87958	NA	NA	NA
ENSG00000165934.13	283.406	0.728652	0.0131972	CPSF2	all genes	1364.93	-0.0803787	0.642494	59.102	0.6431	0.356994	TE_up	-1.87952	NA	NA	0
ENSG00000119707.14	312.114	0.719951	0.0132394	RBM25	all genes	1310.37	-0.552717	9.33438e-06	72.864	0.163113	0.907735	TE_up	-1.87813	NA	NA	0
ENSG00000165502.7	321.116	0.738894	0.0132394	RPL36AL	all genes	1506.46	-0.491535	3.65428e-05	68.5112	0.240774	0.841895	TE_up	-1.87813	NA	NA	0
ENSG00000162434.13	492.243	-0.576794	0.0132655	JAK1	all genes	2762.65	0.394644	2.44206e-05	86.6645	-0.189102	0.866673	TE_down	-1.87728	NA	NA	NA
ENSG00000183431.12	266.311	0.73817	0.0133218	SF3A3	all genes	1208.39	-0.284939	0.0362612	58.5346	0.451019	0.644601	TE_up	-1.87544	NA	NA	0
ENSG00000117475.14	85.8918	1.25828	0.0133381	BLZF1	all genes	365.137	-0.33348	0.142738	19.8978	0.931572	0.533924	TE_up	-1.87491	NA	NA	0
ENSG00000254996.5	725.834	0.554388	0.0134063	ANKHD1-EIF4EBP3	all genes	3944.46	0.159604	0.166349	133.143	0.709453	0.0273121	TE_up	-1.87269	NA	NA	0
ENSG00000083168.11	344.826	0.778857	0.0136295	KAT6A	all genes	2151.72	0.0276096	0.875337	51.9104	0.803057	0.237913	TE_up	-1.86552	NA	NA	0
ENSG00000132254.12	305.575	-0.703245	0.0136295	ARFIP2	all genes	1578.89	0.318607	0.00647554	59.3079	-0.392073	0.720131	TE_down	-1.86552	NA	NA	NA
ENSG00000091490.11	345.471	-0.851343	0.0136313	SEL1L3	all genes	2392.52	0.246493	0.0371243	42.3149	-0.609312	0.57253	TE_down	-1.86546	NA	NA	NA
ENSG00000042445.14	421.415	0.547873	0.0137224	RETSAT	all genes	1444.16	-0.097503	0.53336	111.732	0.454142	0.401054	TE_up	-1.86257	NA	NA	0
ENSG00000132792.19	151.473	0.955725	0.0137896	CTNNBL1	all genes	525.697	-0.182686	0.3981	39.9108	0.792193	0.397891	TE_up	-1.86045	NA	NA	0
ENSG00000197106.7	120.609	-1.14453	0.0138281	SLC6A17	all genes	641.503	0.793011	1.76269e-07	22.6899	-0.362154	0.873179	TE_down	-1.85924	NA	NA	NA
ENSG00000114439.19	419.013	0.635187	0.0138357	BBX	all genes	2185.98	-0.195992	0.10972	80.4911	0.434299	0.564692	TE_up	-1.859	NA	NA	0
ENSG00000130559.19	368.355	-1.0341	0.0138357	CAMSAP1	all genes	3085.19	0.595704	3.6418e-11	23.4634	-0.430547	0.829162	TE_down	-1.859	NA	NA	NA
ENSG00000111057.11	3076.91	0.368751	0.0139388	KRT18	all genes	17889.9	-0.262116	0.00232212	515.861	0.103993	0.806031	TE_up	-1.85577	NA	NA	0
ENSG00000161202.20	412.992	-0.802059	0.0139439	DVL3	all genes	3116.43	0.551454	7.04205e-10	40.2305	-0.266267	0.877274	TE_down	-1.85562	NA	NA	NA
ENSG00000163468.15	2847.25	0.318852	0.0139439	CCT3	all genes	12472.2	-0.0662097	0.542488	643.978	0.248304	0.235179	TE_up	-1.85562	NA	NA	0
ENSG00000132842.13	352.41	0.649429	0.0139854	AP3B1	all genes	1819.38	-0.17634	0.162366	68.4795	0.462955	0.582677	TE_up	-1.85433	NA	NA	0
ENSG00000108592.17	359.72	0.592681	0.0139974	FTSJ3	all genes	1409.89	-0.19499	0.147024	88.1239	0.387347	0.612637	TE_up	-1.85395	NA	NA	0
ENSG00000163995.20	61.4496	-1.65925	0.0140163	ABLIM2	all genes	353.949	0.704926	0.000543612	10.4505	-0.918644	0.737922	TE_down	-1.85337	NA	NA	NA
ENSG00000175416.14	114.939	-1.19304	0.0140278	CLTB	all genes	634.651	0.435391	0.00982583	20.6456	-0.75547	0.649737	TE_down	-1.85301	NA	NA	NA
ENSG00000173442.13	594.2	-0.662953	0.0140783	EHBP1L1	all genes	3842.3	0.0270062	0.868275	83.8284	-0.640928	0.230076	TE_down	-1.85145	NA	NA	NA
ENSG00000102221.14	165.513	-1.1324	0.0141065	JADE3	all genes	1116.86	0.49206	5.90845e-05	21.4808	-0.689946	0.720131	TE_down	-1.85058	NA	NA	NA
ENSG00000150867.14	344.945	-0.911975	0.0142266	PIP4K2A	all genes	2536.61	0.388928	0.000375426	36.2651	-0.541376	0.682914	TE_down	-1.8469	NA	NA	NA
ENSG00000105357.18	450.811	-0.638806	0.0143065	MYH14	all genes	2031.25	-0.00501855	0.980453	99.5603	-0.644661	0.161307	TE_down	-1.84447	NA	NA	NA
ENSG00000081059.20	135.314	-1.15776	0.0143074	TCF7	all genes	823.364	0.192018	0.270961	21.1914	-0.975866	0.460019	TE_down	-1.84444	NA	NA	NA
ENSG00000107130.10	104.146	-1.18312	0.0143074	NCS1	all genes	578.266	0.965439	1.87497e-10	18.6088	-0.218965	0.942481	TE_down	-1.84444	NA	NA	NA
ENSG00000020129.16	247.962	-0.736169	0.0143307	NCDN	all genes	960.118	0.319711	0.0303846	61.2011	-0.414676	0.679825	TE_down	-1.84373	NA	NA	NA
ENSG00000197892.13	151.489	1.05994	0.0143853	KIF13B	all genes	738.541	-0.179275	0.380847	31.2378	0.893896	0.358979	TE_up	-1.84208	NA	NA	0
ENSG00000164818.16	350.351	-0.752543	0.0144389	DNAAF5	all genes	1514.42	0.198754	0.168545	80.0213	-0.560265	0.397786	TE_down	-1.84047	NA	NA	NA
ENSG00000168078.10	121.11	1.05048	0.014485	PBK	all genes	427.433	-0.760256	4.52056e-05	31.5686	0.279753	0.887812	TE_up	-1.83908	NA	NA	0
ENSG00000184254.17	5067.53	-0.297451	0.014485	ALDH1A3	all genes	22036.2	1.14107	2.37115e-58	1155.16	0.840401	9.34619e-22	TE_down	-1.83908	NA	NA	NA
ENSG00000104067.16	1134.05	-0.603334	0.014495	TJP1	all genes	7739.17	0.723221	3.87902e-15	143.916	0.11331	0.912827	TE_down	-1.83878	NA	NA	NA
ENSG00000106688.12	114.485	-1.144	0.014495	SLC1A1	all genes	569.712	0.428691	0.0144937	23.1096	-0.722762	0.649806	TE_down	-1.83878	NA	NA	NA
ENSG00000196411.10	551.697	-0.708165	0.0146129	EPHB4	all genes	3955.96	0.363175	0.000102573	62.1127	-0.363595	0.747951	TE_down	-1.83526	NA	NA	NA
ENSG00000156860.16	348.353	-0.75884	0.0146266	FBRS	all genes	2370.28	0.801804	2.51486e-18	44.4994	0.0295816	0.994009	TE_down	-1.83486	NA	NA	NA
ENSG00000129472.15	111.306	0.99608	0.0146365	RAB2B	all genes	334.855	-0.437468	0.0522053	31.402	0.55553	0.687521	TE_up	-1.83456	NA	NA	0
ENSG00000130956.14	175.905	-1.16931	0.01465	HABP4	all genes	1154.81	0.678907	1.34187e-06	24.1556	-0.507079	0.787545	TE_down	-1.83416	NA	NA	NA
ENSG00000177106.16	679.586	-0.584249	0.0147471	EPS8L2	all genes	3712.44	0.339924	0.00128266	123.778	-0.246681	0.747951	TE_down	-1.83129	NA	NA	NA
ENSG00000141965.5	161.719	-1.23328	0.0147862	FEM1A	all genes	1215.57	0.580429	7.08547e-07	15.9436	-0.649374	0.768586	TE_down	-1.83014	NA	NA	NA
ENSG00000166012.17	266.845	0.830222	0.0148109	TAF1D	all genes	1395.06	-0.443224	0.000722789	51.1294	0.389082	0.741969	TE_up	-1.82942	NA	NA	0
ENSG00000135968.21	235.507	0.798506	0.0148443	GCC2	all genes	1265.93	-0.325616	0.0109743	43.7102	0.471501	0.694763	TE_up	-1.82844	NA	NA	0
ENSG00000171681.12	299.594	0.709886	0.0148443	ATF7IP	all genes	1535.26	-0.260158	0.03882	58.6724	0.438102	0.664381	TE_up	-1.82844	NA	NA	0
ENSG00000135766.9	248.543	-0.979082	0.0148795	EGLN1	all genes	1715.34	0.38763	0.00125939	30.7042	-0.578321	0.693341	TE_down	-1.82741	NA	NA	NA
ENSG00000163660.11	180.027	1.17983	0.0148811	CCNL1	all genes	1175.61	-0.524108	0.000493674	24.93	0.652507	0.676426	TE_up	-1.82736	NA	NA	0
ENSG00000114302.16	180.451	-1.06767	0.0149116	PRKAR2A	all genes	1251.15	0.422513	0.000452623	22.0606	-0.634003	0.720131	TE_down	-1.82648	NA	NA	NA
ENSG00000165494.11	255.419	0.889288	0.0149419	PCF11	all genes	1563.72	0.0605489	0.741336	39.6904	0.935773	0.219552	TE_up	-1.82559	NA	NA	0
ENSG00000165304.8	145.533	0.996812	0.0150602	MELK	all genes	769.118	-0.566322	6.66055e-05	27.536	0.415291	0.813343	TE_up	-1.82217	NA	NA	0
ENSG00000115884.11	196.67	-0.776956	0.0150801	SDC1	all genes	722.43	0.408466	0.00801024	50.1301	-0.370723	0.766645	TE_down	-1.8216	NA	NA	NA
ENSG00000123737.12	155.713	0.889709	0.0151381	EXOSC9	all genes	664.592	-0.393051	0.0149122	35.9268	0.487925	0.720131	TE_up	-1.81993	NA	NA	0
ENSG00000132356.11	180.316	0.815697	0.0151474	PRKAA1	all genes	724.136	-0.27502	0.100618	43.4677	0.542236	0.61644	TE_up	-1.81966	NA	NA	0
ENSG00000174282.12	293.892	-0.917714	0.0151474	ZBTB4	all genes	2186.71	0.280636	0.0086179	29.8464	-0.650169	0.629278	TE_down	-1.81966	NA	NA	NA
ENSG00000116604.18	202.907	-0.890528	0.0152289	MEF2D	all genes	961.202	0.394315	0.00919205	42.9341	-0.497977	0.675891	TE_down	-1.81733	NA	NA	NA
ENSG00000160218.13	294.675	-1.06319	0.0152289	TRAPPC10	all genes	2391.69	0.364885	0.00036605	21.8354	-0.699754	0.67334	TE_down	-1.81733	NA	NA	NA
ENSG00000169756.16	91.4242	-1.26761	0.0152289	LIMS1	all genes	434.286	0.269846	0.225677	19.277	-0.998664	0.505972	TE_down	-1.81733	NA	NA	NA
ENSG00000174953.14	142.322	0.968939	0.0152289	DHX36	all genes	653.184	-0.243189	0.189403	30.9884	0.716227	0.536362	TE_up	-1.81733	NA	NA	0
ENSG00000186908.14	99.7833	1.21555	0.0152289	ZDHHC17	all genes	544.081	-0.0923761	0.702058	18.2274	1.11631	0.387454	TE_up	-1.81733	NA	NA	0
ENSG00000198840.2	1382.27	0.701519	0.0152289	MT-ND3	all genes	3705.33	-0.167749	0.262095	408.453	0.53092	0.231796	TE_up	-1.81733	NA	NA	0
ENSG00000197045.13	114.941	1.02455	0.0154137	GMFB	all genes	485.791	-0.234449	0.263944	26.7352	0.802136	0.511781	TE_up	-1.81209	NA	NA	0
ENSG00000130731.16	228.191	-0.703115	0.0154187	METTL26	all genes	649.899	0.210378	0.264594	65.8174	-0.490441	0.55812	TE_down	-1.81195	NA	NA	NA
ENSG00000166847.10	84.4624	1.22284	0.0154848	DCTN5	all genes	275.482	-0.28848	0.314401	22.9698	0.943739	0.440897	TE_up	-1.81009	NA	NA	0
ENSG00000127870.17	324.522	1.00031	0.0155493	RNF6	all genes	2585.32	0.113298	0.388555	26.032	1.12515	0.268276	TE_up	-1.80829	NA	NA	0
ENSG00000092098.17	453.879	-0.621024	0.0156171	RNF31	all genes	2770.76	0.537604	3.54915e-09	70.853	-0.0887342	0.958638	TE_down	-1.8064	NA	NA	NA
ENSG00000172932.15	167.798	-1.45786	0.015712	ANKRD13D	all genes	1386.85	0.487846	3.00488e-05	11.4263	-0.970388	0.67901	TE_down	-1.80377	NA	NA	NA
ENSG00000171720.10	267.902	-0.779197	0.0157923	HDAC3	all genes	1530.29	0.274978	0.0275222	46.0531	-0.500168	0.654809	TE_down	-1.80156	NA	NA	NA
ENSG00000174231.17	2397.49	0.33339	0.0157923	PRPF8	all genes	10414.1	-0.0886745	0.409381	545.836	0.241597	0.297177	TE_up	-1.80156	NA	NA	0
ENSG00000164221.13	141.744	-1.11427	0.0159234	CCDC112	all genes	866.27	1.16902	2.37291e-18	22.1176	0.035943	0.995439	TE_down	-1.79796	NA	NA	NA
ENSG00000111880.16	143.548	0.961648	0.0160137	RNGTT	all genes	559.916	-0.258375	0.203139	35.2818	0.69769	0.511928	TE_up	-1.79551	NA	NA	0
ENSG00000155097.12	280.501	0.785126	0.016088	ATP6V1C1	all genes	1344.23	-0.346523	0.00793442	58.712	0.431502	0.688575	TE_up	-1.7935	NA	NA	0
ENSG00000132613.15	155.734	-1.45057	0.0161597	MTSS2	all genes	1253.34	0.651695	2.96224e-07	11.9895	-0.794625	0.752788	TE_down	-1.79157	NA	NA	NA
ENSG00000133731.10	220.637	0.917523	0.0161844	IMPA1	all genes	706.307	-0.0281767	0.91302	60.5449	0.873188	0.16488	TE_up	-1.7909	NA	NA	0
ENSG00000168502.17	264.83	-1.03433	0.0161844	MTCL1	all genes	2042.67	0.654591	3.32655e-10	24.0038	-0.397426	0.841895	TE_down	-1.7909	NA	NA	NA
ENSG00000173744.17	408.741	-0.713744	0.0161844	AGFG1	all genes	2439.99	0.409853	0.000165654	66.0206	-0.299765	0.792353	TE_down	-1.7909	NA	NA	NA
ENSG00000233493.4	57.171	-1.70652	0.0161846	TMEM238	all genes	151.081	1.26357	0.000130048	16.9814	-0.431635	0.866673	TE_down	-1.7909	NA	NA	NA
ENSG00000197756.10	3132.78	0.430633	0.0162673	RPL37A	all genes	22590.9	-0.0238354	0.868275	347.354	0.403652	0.0597798	TE_up	-1.78869	NA	NA	0
ENSG00000110958.16	215.851	1.05612	0.0164294	PTGES3	all genes	1566.75	-0.301496	0.017759	23.4952	0.743813	0.610751	TE_up	-1.78438	NA	NA	0
ENSG00000163584.18	1084.16	0.375205	0.0165746	RPL22L1	all genes	3979.77	-0.174392	0.0852348	276.549	0.199305	0.682914	TE_up	-1.78056	NA	NA	0
ENSG00000105364.14	494.303	-0.53585	0.0166415	MRPL4	all genes	1661.65	0.368398	0.0017139	132.303	-0.172952	0.836938	TE_down	-1.77881	NA	NA	NA
ENSG00000125779.22	261.642	-0.757572	0.0166625	PANK2	all genes	1262.52	0.023063	0.909468	54.3763	-0.736372	0.297177	TE_down	-1.77826	NA	NA	NA
ENSG00000116001.16	153.506	1.14369	0.0166675	TIA1	all genes	947.105	-0.635178	1.44521e-05	23.5025	0.502689	0.789271	TE_up	-1.77813	NA	NA	0
ENSG00000013375.16	198.925	0.828549	0.0166837	PGM3	all genes	694.159	-0.148708	0.476053	52.2309	0.678136	0.376375	TE_up	-1.77771	NA	NA	0
ENSG00000102144.15	1509.34	0.432064	0.0167055	PGK1	all genes	4697.57	-0.320409	0.0013095	419.207	0.108567	0.821993	TE_up	-1.77714	NA	NA	0
ENSG00000174695.10	79.969	1.49981	0.0167528	TMEM167A	all genes	476.878	-0.309501	0.150754	12.9339	1.15944	0.529119	TE_up	-1.77591	NA	NA	0
ENSG00000112715.23	133.719	-1.11285	0.0168389	VEGFA	all genes	773.219	0.202748	0.253129	22.5965	-0.902628	0.52528	TE_down	-1.77369	NA	NA	NA
ENSG00000164244.20	306.067	0.735632	0.0168389	PRRC1	all genes	839.999	-0.231577	0.192147	89.6669	0.500293	0.435872	TE_up	-1.77369	NA	NA	0
ENSG00000131370.16	170.719	-0.903694	0.0168464	SH3BP5	all genes	838.825	0.363069	0.0128466	34.9019	-0.517579	0.723477	TE_down	-1.77349	NA	NA	NA
ENSG00000108848.16	319.684	0.77446	0.0168875	LUC7L3	all genes	1738.34	-0.603839	3.64461e-07	58.4808	0.16391	0.920734	TE_up	-1.77243	NA	NA	0
ENSG00000157933.10	282.126	-0.952626	0.0168875	SKI	all genes	2132.66	0.695532	5.10422e-12	27.3566	-0.25308	0.912105	TE_down	-1.77243	NA	NA	NA
ENSG00000186907.8	133.51	-1.10644	0.0168875	RTN4RL2	all genes	794.482	0.428889	0.00415595	21.6543	-0.685962	0.682914	TE_down	-1.77243	NA	NA	NA
ENSG00000105063.19	498.9	-0.63917	0.0169691	PPP6R1	all genes	3393.78	0.37465	3.45011e-05	63.6574	-0.276944	0.816675	TE_down	-1.77034	NA	NA	NA
ENSG00000141580.16	381.349	-0.800473	0.0169691	WDR45B	all genes	2692.54	0.175634	0.150363	44.599	-0.633481	0.506766	TE_down	-1.77034	NA	NA	NA
ENSG00000145012.13	453.071	0.515502	0.0169691	LPP	all genes	1368.25	-0.247047	0.0606126	127.575	0.263035	0.720131	TE_up	-1.77034	NA	NA	0
ENSG00000198727.2	28765.4	0.573127	0.0170714	MT-CYB	all genes	163344	-0.315536	0.323164	4983.02	0.255129	0.00274868	TE_up	-1.76773	NA	NA	0
ENSG00000198431.16	625.32	0.547627	0.0170744	TXNRD1	all genes	3531.13	0.0775509	0.554603	109.238	0.621732	0.14236	TE_up	-1.76766	NA	NA	0
ENSG00000131503.21	719.896	0.546041	0.0171542	ANKHD1	all genes	3899.21	0.158245	0.17707	132.583	0.700647	0.0310318	TE_up	-1.76563	NA	NA	0
ENSG00000176845.13	147.155	-1.56371	0.0171846	METRNL	all genes	1196.64	0.711069	3.35161e-07	10.8302	-0.864095	0.741643	TE_down	-1.76486	NA	NA	NA
ENSG00000267110.1	107.49	1.02093	0.0171846	AC010327.2	all genes	337.443	-0.304071	0.214897	29.7662	0.725493	0.552708	TE_up	-1.76486	NA	NA	0
ENSG00000198646.14	662.061	-0.74299	0.0172087	NCOA6	all genes	4979.91	0.528035	2.94416e-07	65.1581	-0.220581	0.864878	TE_down	-1.76425	NA	NA	NA
ENSG00000256269.10	165.809	-1.08248	0.0172526	HMBS	all genes	1063.58	0.441866	0.00128403	23.7672	-0.655284	0.687511	TE_down	-1.76315	HMBS	-0.5	0.3
ENSG00000130726.12	2644.52	-0.312552	0.0174438	TRIM28	all genes	10448.2	0.103427	0.315237	644.201	-0.211565	0.355495	TE_down	-1.75836	NA	NA	NA
ENSG00000186468.13	1403.43	0.521037	0.0174961	RPS23	all genes	9186.49	-0.0149618	0.926945	193.685	0.502161	0.0877802	TE_up	-1.75706	NA	NA	0
ENSG00000196576.15	1515.99	-0.366355	0.0176052	PLXNB2	all genes	8731.37	0.147493	0.110713	257.669	-0.222735	0.633565	TE_down	-1.75436	NA	NA	NA
ENSG00000104412.8	132.096	0.985525	0.0176606	EMC2	all genes	487.902	-0.183123	0.42136	33.5889	0.810459	0.442001	TE_up	-1.753	NA	NA	0
ENSG00000164924.18	601.535	0.690033	0.0176931	YWHAZ	all genes	4639.57	-0.243174	0.0103653	54.3491	0.450397	0.668849	TE_up	-1.7522	NA	NA	0
ENSG00000259529.2	453.051	-0.613523	0.0176931	AL136295.5	all genes	2767.09	0.538138	3.59624e-09	70.6682	-0.0811156	0.961269	TE_down	-1.7522	NA	NA	NA
ENSG00000165392.11	164.162	1.09429	0.0177527	WRN	all genes	978.069	-0.074411	0.742924	26.6071	1.01541	0.298574	TE_up	-1.75073	NA	NA	0
ENSG00000161249.21	711.293	0.432722	0.0177593	DMKN	all genes	2065.02	0.250429	0.0283243	203.867	0.683393	0.00347718	TE_up	-1.75057	NA	NA	0
ENSG00000116337.19	263.386	-0.747847	0.017869	AMPD2	all genes	1321.04	0.396897	0.00138394	52.7665	-0.340395	0.791484	TE_down	-1.7479	NA	NA	NA
ENSG00000111358.14	176.167	0.834954	0.0179538	GTF2H3	all genes	651.595	-0.310806	0.0829147	44.7481	0.529433	0.622399	TE_up	-1.74584	NA	NA	0
ENSG00000010256.11	959.378	-0.509193	0.0179852	UQCRC1	all genes	3292.09	0.163764	0.207749	253.963	-0.347247	0.28637	TE_down	-1.74508	NA	NA	NA
ENSG00000107331.17	676.95	-0.617926	0.0179852	ABCA2	all genes	5190.01	0.669716	7.87937e-18	62.6988	0.0543295	0.979788	TE_down	-1.74508	NA	NA	NA
ENSG00000145781.9	80.5309	1.12624	0.0179852	COMMD10	all genes	225.903	-0.404181	0.152496	23.391	0.712317	0.633678	TE_up	-1.74508	NA	NA	0
ENSG00000149476.15	216.204	-0.907066	0.0179852	TKFC	all genes	889.218	0.171072	0.396746	51.2046	-0.741514	0.317529	TE_down	-1.74508	NA	NA	NA
ENSG00000184588.18	287.031	0.684894	0.0179852	PDE4B	all genes	1200.38	-0.372242	0.00419159	67.2174	0.303637	0.789271	TE_up	-1.74508	NA	NA	0
ENSG00000215440.12	84.0317	-1.4244	0.0179852	NPEPL1	all genes	470.403	0.490679	0.0143833	14.8319	-0.944972	0.621146	TE_down	-1.74508	NA	NA	NA
ENSG00000141452.10	219.898	-0.929453	0.0179925	RMC1	all genes	1361.56	0.407293	0.00173229	33.5201	-0.5224	0.710315	TE_down	-1.74491	NA	NA	NA
ENSG00000110047.18	198.012	-0.903601	0.0180741	EHD1	all genes	819.82	0.424745	0.00852516	46.7163	-0.473473	0.694763	TE_down	-1.74294	NA	NA	NA
ENSG00000165288.11	118.2	1.54667	0.0180772	BRWD3	all genes	909.092	-0.271806	0.0918275	10.7974	1.25327	0.561752	TE_up	-1.74287	NA	NA	0
ENSG00000142186.17	486.374	-0.617718	0.0181534	SCYL1	all genes	2936.76	0.242403	0.0238192	77.1548	-0.379049	0.670094	TE_down	-1.74104	NA	NA	NA
ENSG00000112282.18	192.686	0.847702	0.0182133	MED23	all genes	911.223	0.0587351	0.782142	40.8931	0.907899	0.230076	TE_up	-1.73961	NA	NA	0
ENSG00000136810.13	950.581	0.442546	0.0183534	TXN	all genes	3064.67	0.0511768	0.740201	259.896	0.489852	0.0358916	TE_up	-1.73628	NA	NA	0
ENSG00000012822.16	168.538	0.844182	0.0183814	CALCOCO1	all genes	650.806	-0.479786	0.00301586	41.6741	0.360741	0.794495	TE_up	-1.73562	NA	NA	0
ENSG00000043093.15	123.374	1.03132	0.0183814	DCUN1D1	all genes	579.853	-0.3287	0.0762109	26.2998	0.690379	0.619364	TE_up	-1.73562	NA	NA	0
ENSG00000152795.17	518.703	0.516389	0.0183814	HNRNPDL	all genes	2475.25	0.0267562	0.867321	109.095	0.534951	0.265468	TE_up	-1.73562	NA	NA	0
ENSG00000130204.13	299.195	-0.871479	0.0184496	TOMM40	all genes	1895.68	0.702397	1.35914e-09	43.9047	-0.161881	0.938681	TE_down	-1.73401	NA	NA	NA
ENSG00000108479.12	180.157	-0.883619	0.0185227	GALK1	all genes	705.06	0.212128	0.26108	44.1376	-0.689126	0.464387	TE_down	-1.73229	NA	NA	NA
ENSG00000050820.17	396.67	-0.737513	0.0185252	BCAR1	all genes	2792.77	0.71485	1.29248e-15	46.8458	-0.00724461	0.995882	TE_down	-1.73224	NA	NA	NA
ENSG00000164611.13	204.31	0.843603	0.0185874	PTTG1	all genes	816.845	-0.577992	0.000112827	49.3761	0.266942	0.852187	TE_up	-1.73078	NA	NA	0
ENSG00000170113.16	124.452	-0.97429	0.0186095	NIPA1	all genes	493.03	0.183253	0.410164	30.2488	-0.785141	0.498363	TE_down	-1.73026	NA	NA	NA
ENSG00000186480.13	308.822	-0.678556	0.0186095	INSIG1	all genes	1452.19	-0.0450279	0.804529	65.7265	-0.728721	0.228213	TE_down	-1.73026	NA	NA	NA
ENSG00000104695.13	272.344	-0.780031	0.0186581	PPP2CB	all genes	1716.44	0.555952	9.4176e-08	40.3123	-0.220876	0.906917	TE_down	-1.72913	NA	NA	NA
ENSG00000150753.12	1116.69	0.372584	0.0186582	CCT5	all genes	4062.85	-0.219742	0.0203048	286.308	0.154746	0.785543	TE_up	-1.72913	NA	NA	0
ENSG00000100852.13	662.267	1.00314	0.0188104	ARHGAP5	all genes	5975.86	0.116903	0.315998	24.6035	1.09193	0.299177	TE_up	-1.7256	NA	NA	0
ENSG00000033867.16	171.948	0.958738	0.0192331	SLC4A7	all genes	1002.98	0.0452943	0.828892	28.7436	0.993383	0.297177	TE_up	-1.71595	NA	NA	0
ENSG00000174720.16	135.359	0.943059	0.0192331	LARP7	all genes	610.081	-0.44876	0.00609325	29.9168	0.509599	0.741969	TE_up	-1.71595	NA	NA	0
ENSG00000188070.9	86.7573	-1.60566	0.0192609	C11orf95	all genes	602.992	0.797872	5.2131e-06	10.5548	-0.810887	0.766645	TE_down	-1.71532	NA	NA	NA
ENSG00000096092.6	128.551	0.942207	0.0193545	TMEM14A	all genes	412.907	-0.424647	0.0402052	35.2017	0.507231	0.710315	TE_up	-1.71322	NA	NA	0
ENSG00000181163.13	999.775	0.839313	0.0193545	NPM1	all genes	9040.95	-0.359692	6.47528e-05	36.0173	0.478933	0.724791	TE_up	-1.71322	NA	NA	0
ENSG00000188735.13	102.029	-1.14122	0.0193545	TMEM120B	all genes	497.411	0.37656	0.0485495	21.008	-0.782911	0.626744	TE_down	-1.71322	NA	NA	NA
ENSG00000124172.10	326.398	0.686453	0.0195094	ATP5F1E	all genes	1747.24	-0.0657479	0.691652	60.9128	0.610968	0.394544	TE_up	-1.70976	NA	NA	0
ENSG00000284194.2	151.728	-0.877269	0.0195569	SCO2	all genes	621.139	0.458298	0.00498782	36.0778	-0.430232	0.771155	TE_down	-1.7087	NA	NA	NA
ENSG00000160191.18	159.031	-1.1513	0.0195674	PDE9A	all genes	1116.16	0.524782	5.50433e-05	18.8927	-0.637889	0.743495	TE_down	-1.70847	NA	NA	NA
ENSG00000198668.12	514.161	0.508903	0.0197581	CALM1	all genes	2099.8	-0.0591871	0.703262	122.531	0.442433	0.368298	TE_up	-1.70426	NA	NA	0
ENSG00000116815.16	125.607	0.973995	0.0197594	CD58	all genes	396.049	-0.245161	0.322017	34.7098	0.733094	0.470058	TE_up	-1.70423	NA	NA	0
ENSG00000137409.19	587.919	-0.649868	0.0197799	MTCH1	all genes	2977.01	0.132701	0.304995	116.545	-0.523914	0.302611	TE_down	-1.70378	NA	NA	NA
ENSG00000137814.11	84.5785	1.12595	0.0198126	HAUS2	all genes	262.496	-0.245824	0.403787	23.5418	0.883167	0.491253	TE_up	-1.70306	NA	NA	0
ENSG00000111142.14	397.519	0.576152	0.0198537	METAP2	all genes	1701.21	-0.248619	0.0421377	91.5249	0.320018	0.709193	TE_up	-1.70216	NA	NA	0
ENSG00000117151.13	100.075	-1.18983	0.0198537	CTBS	all genes	494.956	0.492241	0.00900158	20.3213	-0.715838	0.684082	TE_down	-1.70216	NA	NA	NA
ENSG00000197324.9	451.872	-0.630833	0.0198537	LRP10	all genes	2868.55	0.694315	2.79397e-15	66.0811	0.0431819	0.982744	TE_down	-1.70216	NA	NA	NA
ENSG00000084073.9	399.612	0.5929	0.0198842	ZMPSTE24	all genes	1305.65	0.175652	0.257249	108.594	0.763239	0.0310318	TE_up	-1.70149	NA	NA	0
ENSG00000162714.12	276.611	-1.10472	0.0198842	ZNF496	all genes	2223.92	0.692633	1.68664e-11	21.4188	-0.390701	0.941648	TE_down	-1.70149	NA	NA	NA
ENSG00000123200.16	275.483	0.700325	0.0198992	ZC3H13	all genes	1333.73	-0.0960991	0.566079	57.1651	0.61046	0.423321	TE_up	-1.70116	NA	NA	0
ENSG00000198695.2	634.025	0.800628	0.0198992	MT-ND6	all genes	3750.7	-0.0719435	0.870327	103.776	0.724382	0.0597917	TE_up	-1.70116	NA	NA	0
ENSG00000105173.14	131.811	-1.12476	0.0201088	CCNE1	all genes	812.158	0.35626	0.0206052	20.251	-0.751173	0.67334	TE_down	-1.69661	NA	NA	NA
ENSG00000184164.14	138.455	-1.26676	0.0201088	CRELD2	all genes	942.333	0.489149	0.00156243	17.6438	-0.764355	0.687521	TE_down	-1.69661	NA	NA	NA
ENSG00000095015.6	128.083	1.07027	0.0201578	MAP3K1	all genes	702.639	-0.0407843	0.868316	23.2292	1.0268	0.355311	TE_up	-1.69556	NA	NA	0
ENSG00000113387.12	271.633	0.794588	0.0201706	SUB1	all genes	1257.45	-0.397623	0.00493599	58.6637	0.387611	0.720487	TE_up	-1.69528	NA	NA	0
ENSG00000122966.16	136.717	0.967235	0.0203146	CIT	all genes	662.872	-0.609488	5.73832e-05	28.302	0.351709	0.848294	TE_up	-1.69219	NA	NA	0
ENSG00000125534.10	520.519	-0.564669	0.0203146	PPDPF	all genes	2777.19	0.141584	0.234547	97.4391	-0.43202	0.519246	TE_down	-1.69219	NA	NA	NA
ENSG00000163013.11	179.291	-1.32772	0.020358	FBXO41	all genes	1441.49	0.558765	4.84976e-06	13.8587	-0.77981	0.73138	TE_down	-1.69126	NA	NA	NA
ENSG00000011405.13	421.213	0.698313	0.0204118	PIK3C2A	all genes	2799.13	-0.0175709	0.918	56.4432	0.677392	0.321632	TE_up	-1.69012	NA	NA	0
ENSG00000107372.13	438.933	-0.691553	0.0204118	ZFAND5	all genes	2849.76	0.11665	0.378603	61.4824	-0.570197	0.466339	TE_down	-1.69012	NA	NA	NA
ENSG00000115368.10	308.224	0.797099	0.0204118	WDR75	all genes	1369.52	-0.249737	0.132366	68.9349	0.542886	0.440897	TE_up	-1.69012	NA	NA	0
ENSG00000169714.16	1195.32	0.397216	0.0205646	CNBP	all genes	3222.74	0.0568716	0.701454	352.513	0.451489	0.0212819	TE_up	-1.68688	NA	NA	0
ENSG00000007384.15	67.5493	-1.55092	0.0207095	RHBDF1	all genes	372.254	0.152495	0.580161	12.1532	-1.40615	0.432334	TE_down	-1.68383	NA	NA	NA
ENSG00000101337.16	389.398	0.543692	0.0207095	TM9SF4	all genes	1173.32	-0.132886	0.413496	109.792	0.404992	0.501757	TE_up	-1.68383	NA	NA	0
ENSG00000048140.18	156.902	-1.47213	0.0207183	TSPAN17	all genes	1310.57	1.00822	2.09747e-19	10.1691	-0.487875	0.894425	TE_down	-1.68365	NA	NA	NA
ENSG00000114125.14	238.121	-0.73998	0.0207183	RNF7	all genes	822.871	0.0448144	0.846295	62.7689	-0.701686	0.277945	TE_down	-1.68365	NA	NA	NA
ENSG00000137575.12	362.402	0.633451	0.0207183	SDCBP	all genes	1540.41	-0.317486	0.0135714	83.8754	0.313412	0.727508	TE_up	-1.68365	NA	NA	0
ENSG00000171798.18	150.467	-1.22572	0.0207704	KNDC1	all genes	1143.84	0.835162	4.34643e-13	14.3327	-0.39793	0.894425	TE_down	-1.68256	NA	NA	NA
ENSG00000130723.20	1109.66	-0.461284	0.0208412	PRRC2B	all genes	8160.26	0.767669	2.84809e-26	116.972	0.302882	0.67334	TE_down	-1.68108	NA	NA	NA
ENSG00000204237.5	127.431	-0.983618	0.0208771	OXLD1	all genes	485.711	0.388965	0.0471234	31.7633	-0.601136	0.668849	TE_down	-1.68033	NA	NA	NA
ENSG00000112130.17	114.804	1.19125	0.0208799	RNF8	all genes	716.843	-0.260448	0.134033	17.2551	0.935764	0.559152	TE_up	-1.68027	NA	NA	0
ENSG00000163161.14	308.522	0.699464	0.0208995	ERCC3	all genes	1593.48	-0.127245	0.381382	59.9462	0.56053	0.515875	TE_up	-1.67986	NA	NA	0
ENSG00000248710.1	135.392	1.09166	0.0210668	AC079594.2	all genes	774.812	-0.266704	0.116538	23.2292	0.795862	0.605699	TE_up	-1.6764	NA	NA	0
ENSG00000115541.11	285.252	0.721239	0.0211397	HSPE1	all genes	1571.14	-0.173083	0.19979	51.4121	0.528396	0.605699	TE_up	-1.6749	NA	NA	0
ENSG00000134371.13	368.025	0.590736	0.0211397	CDC73	all genes	1774.76	-0.0614024	0.700611	76.6352	0.526241	0.429188	TE_up	-1.6749	NA	NA	0
ENSG00000115942.9	126.047	1.01307	0.0212695	ORC2	all genes	618.419	-0.336525	0.0574536	25.8066	0.665312	0.658179	TE_up	-1.67224	NA	NA	0
ENSG00000168216.13	55.2894	1.50354	0.0214808	LMBRD1	all genes	227.215	-0.267203	0.409871	13.125	1.21003	0.482604	TE_up	-1.66795	NA	NA	0
ENSG00000128564.7	284.584	-0.642104	0.021596	VGF	all genes	744.686	1.31363	5.41312e-22	84.9334	0.666438	0.195675	TE_down	-1.66563	NA	NA	NA
ENSG00000165322.18	609.208	0.575639	0.021596	ARHGAP12	all genes	3929.58	-0.199984	0.0566439	86.4009	0.379948	0.631483	TE_up	-1.66563	NA	NA	0
ENSG00000183726.11	312.829	0.596221	0.0217052	TMEM50A	all genes	807.593	-0.108158	0.589615	93.7066	0.479499	0.423321	TE_up	-1.66344	NA	NA	0
ENSG00000243678.11	3209.93	-0.324361	0.0219601	NME2	all genes	13679	0.0925314	0.391095	741.313	-0.234242	0.231811	TE_down	-1.65837	NA	NA	NA
ENSG00000105323.17	1140.04	-0.376819	0.0219879	HNRNPUL1	all genes	6606.17	0.196885	0.0245251	192.19	-0.181836	0.785543	TE_down	-1.65782	NA	NA	NA
ENSG00000112159.12	610.026	0.525811	0.0219879	MDN1	all genes	3787	-0.237715	0.0121313	92.5243	0.27928	0.758926	TE_up	-1.65782	NA	NA	0
ENSG00000101940.18	131.45	-1.25885	0.0220981	WDR13	all genes	895.478	0.213913	0.210195	16.7021	-1.03282	0.554595	TE_down	-1.65564	NA	NA	NA
ENSG00000157193.18	195.351	-1.03609	0.022275	LRP8	all genes	1355.64	-0.163389	0.254845	23.7681	-1.21023	0.24159	TE_down	-1.65218	NA	NA	NA
ENSG00000180917.17	155.651	-1.29963	0.0223312	CMTR2	all genes	1213.89	0.806009	5.87223e-11	13.5808	-0.470788	0.870869	TE_down	-1.65109	NA	NA	NA
ENSG00000140694.17	217.913	0.74886	0.0223403	PARN	all genes	993.135	0.0885319	0.637543	47.7646	0.847132	0.228213	TE_up	-1.65091	NA	NA	0
ENSG00000007402.11	129.039	-1.03967	0.0224947	CACNA2D2	all genes	649.001	-0.0886747	0.697582	25.7375	-1.1142	0.287424	TE_down	-1.64792	NA	NA	NA
ENSG00000160993.4	62.4921	-1.48431	0.0224947	ALKBH4	all genes	227.372	0.448293	0.129143	16.0035	-1.031	0.564224	TE_down	-1.64792	NA	NA	NA
ENSG00000096717.12	175.552	-0.983062	0.0225236	SIRT1	all genes	1181.83	0.871206	1.51909e-14	22.9413	-0.130213	0.96436	TE_down	-1.64736	NA	NA	NA
ENSG00000135093.13	54.1582	-1.53688	0.0225451	USP30	all genes	276.942	0.771781	0.000511628	10.6343	-0.782188	0.784469	TE_down	-1.64695	NA	NA	NA
ENSG00000112739.17	253.804	0.824052	0.0225461	PRPF4B	all genes	1560.18	-0.456091	9.62903e-05	39.1035	0.348864	0.817306	TE_up	-1.64693	NA	NA	0
ENSG00000113407.13	807.79	0.428721	0.0225842	TARS1	all genes	2940.59	-0.0956447	0.437506	207.063	0.324059	0.470058	TE_up	-1.64619	NA	NA	0
ENSG00000115241.11	578.845	-0.52301	0.0225842	PPM1G	all genes	3168.85	0.309701	0.00134545	105.136	-0.223156	0.807402	TE_down	-1.64619	NA	NA	NA
ENSG00000132849.20	455.154	0.602133	0.0225842	PATJ	all genes	2838.31	0.0656997	0.633807	68.6076	0.670692	0.266181	TE_up	-1.64619	NA	NA	0
ENSG00000170903.11	169.687	0.831902	0.0225842	MSANTD4	all genes	728.27	-0.313511	0.0552641	38.9851	0.50743	0.696709	TE_up	-1.64619	NA	NA	0
ENSG00000204469.13	2371.66	-0.397361	0.0225842	PRRC2A	all genes	17075.7	0.634215	2.1966e-17	264.706	0.237318	0.597044	TE_down	-1.64619	NA	NA	NA
ENSG00000067167.8	1016.05	0.555273	0.0225887	TRAM1	all genes	4883.04	0.161646	0.216539	212.376	0.714131	0.00149371	TE_up	-1.64611	NA	NA	0
ENSG00000115271.11	100.144	1.11727	0.0226329	GCA	all genes	409.337	-0.176022	0.501986	23.8576	0.928274	0.432334	TE_up	-1.64526	NA	NA	0
ENSG00000153815.16	388.688	-0.64032	0.0226785	CMIP	all genes	2324.01	0.32475	0.00165576	62.6139	-0.323217	0.782782	TE_down	-1.64439	NA	NA	NA
ENSG00000064199.6	49.7042	1.39987	0.0226798	SPA17	all genes	93.6476	-0.690856	0.104256	16.3016	0.694105	0.737922	TE_up	-1.64436	NA	NA	0
ENSG00000049656.14	307.025	-0.879462	0.0227113	CLPTM1L	all genes	2241.09	0.193012	0.117681	32.9251	-0.697105	0.559249	TE_down	-1.64376	NA	NA	NA
ENSG00000140319.11	668.54	0.445886	0.0229268	SRP14	all genes	1440.44	-0.274751	0.0356426	211.801	0.1678	0.792353	TE_up	-1.63966	NA	NA	0
ENSG00000111716.14	3320.29	0.402286	0.023016	LDHB	all genes	12827.5	-0.17304	0.0936343	820.775	0.226666	0.265724	TE_up	-1.63797	NA	NA	0
ENSG00000138439.12	171.86	-0.984536	0.0231004	FAM117B	all genes	852.911	0.581846	0.000262503	34.8055	-0.406541	0.792353	TE_down	-1.63638	NA	NA	NA
ENSG00000197119.13	98.4654	-1.21542	0.0231852	SLC25A29	all genes	488.744	-0.0111381	0.971941	19.9022	-1.22559	0.298186	TE_down	-1.63479	NA	NA	NA
ENSG00000160606.11	71.863	-1.32762	0.0231879	TLCD1	all genes	332.272	1.12066	1.24268e-08	15.5498	-0.20853	0.956282	TE_down	-1.63474	NA	NA	NA
ENSG00000109066.14	116.315	-1.00836	0.0232205	TMEM104	all genes	527.544	0.340613	0.070934	25.5606	-0.674521	0.650063	TE_down	-1.63413	NA	NA	NA
ENSG00000132313.15	90.0395	1.05819	0.0233035	MRPL35	all genes	310.667	-0.235754	0.379646	23.7924	0.822194	0.529578	TE_up	-1.63258	NA	NA	0
ENSG00000160877.6	584.51	-0.719203	0.0233035	NACC1	all genes	4596.29	0.621936	1.66017e-12	49.4179	-0.110732	0.956905	TE_down	-1.63258	NA	NA	NA
ENSG00000124275.15	97.1768	1.16299	0.0235849	MTRR	all genes	492.359	-0.235579	0.276306	19.2763	0.912162	0.54615	TE_up	-1.62737	NA	NA	0
ENSG00000101193.8	193.025	-0.833959	0.0236664	GID8	all genes	1038.29	0.330904	0.0174301	35.7972	-0.503118	0.710315	TE_down	-1.62587	NA	NA	NA
ENSG00000178531.6	123.672	-1.4323	0.0237101	CTXN1	all genes	543.976	0.367408	0.497478	27.8577	-1.06136	0.303681	TE_down	-1.62507	NA	NA	NA
ENSG00000103254.10	121.578	-1.0735	0.0237132	ANTKMT	all genes	462.419	0.466296	0.0236776	30.3434	-0.61733	0.667543	TE_down	-1.62501	NA	NA	NA
ENSG00000259956.2	363.9	-1.15727	0.0237132	RBM15B	all genes	3241.48	1.05359	4.75854e-32	15.3881	-0.11584	0.9788	TE_down	-1.62501	NA	NA	NA
ENSG00000024422.12	540.418	-0.471253	0.0237201	EHD2	all genes	1833.29	0.140042	0.289229	143.899	-0.341473	0.564224	TE_down	-1.62488	NA	NA	NA
ENSG00000285723.1	77.8444	1.22607	0.0238141	AL034430.2	all genes	198.231	-0.716656	0.0146012	23.4249	0.504896	0.783098	TE_up	-1.62317	NA	NA	0
ENSG00000136521.13	228.01	0.702302	0.0238565	NDUFB5	all genes	629.684	-0.103903	0.645821	66.6358	0.604278	0.391563	TE_up	-1.62239	NA	NA	0
ENSG00000153406.13	250.376	-0.956088	0.0238565	NMRAL1	all genes	1555.45	0.354002	0.00900385	37.9558	-0.575121	0.805181	TE_down	-1.62239	NA	NA	NA
ENSG00000262664.3	95.209	-1.06992	0.0238621	OVCA2	all genes	383.905	0.248966	0.289567	22.8613	-0.823922	0.566206	TE_down	-1.62229	NA	NA	NA
ENSG00000186111.9	165.414	-1.28443	0.0240455	PIP5K1C	all genes	1344.28	1.07127	1.53342e-23	12.2491	-0.219928	0.956183	TE_down	-1.61897	NA	NA	NA
ENSG00000110025.13	96.8474	-1.24449	0.0240726	SNX15	all genes	498.935	0.875005	4.48149e-07	18.8662	-0.402823	0.879632	TE_down	-1.61848	NA	NA	NA
ENSG00000161671.16	514.238	-0.56988	0.0241329	EMC10	all genes	2088.63	-0.0106409	0.956113	122.879	-0.584664	0.149172	TE_down	-1.61739	NA	NA	NA
ENSG00000110090.13	825.961	0.40383	0.0242026	CPT1A	all genes	2563.93	-0.406802	3.39142e-05	229.649	-0.00893792	0.99575	TE_up	-1.61614	NA	NA	0
ENSG00000174574.16	323.992	-0.63585	0.0242138	AKIRIN1	all genes	1103.46	0.296359	0.0441995	86.1039	-0.347272	0.68565	TE_down	-1.61594	NA	NA	NA
ENSG00000127554.13	83.2879	-1.22503	0.0242219	GFER	all genes	412.686	0.228286	0.326496	16.8702	-1.00815	0.533276	TE_down	-1.61579	NA	NA	NA
ENSG00000138413.13	492.327	0.470468	0.0242219	IDH1	all genes	1741.88	-0.332287	0.00289089	128.208	0.133415	0.894425	TE_up	-1.61579	NA	NA	0
ENSG00000158856.18	219.451	-1.23173	0.0242673	DMTN	all genes	1826.2	0.335502	0.0031837	14.4206	-0.892379	0.662716	TE_down	-1.61498	NA	NA	NA
ENSG00000076321.11	64.1756	1.42181	0.0242748	KLHL20	all genes	332.712	-0.0663678	0.836388	12.4283	1.33809	0.412256	TE_up	-1.61484	NA	NA	0
ENSG00000076382.17	167.227	0.89355	0.0242825	SPAG5	all genes	912.696	-0.658334	3.78151e-07	30.4575	0.245235	0.910728	TE_up	-1.61471	NA	NA	0
ENSG00000196547.15	310.3	-1.03988	0.0242825	MAN2A2	all genes	2564.52	0.959097	3.6269e-21	21.2309	-0.0636811	0.985934	TE_down	-1.61471	NA	NA	NA
ENSG00000143498.18	74.6125	1.18296	0.0243586	TAF1A	all genes	291.399	-0.405859	0.101697	18.3252	0.771904	0.658358	TE_up	-1.61335	NA	NA	0
ENSG00000168743.12	114.46	-1.13932	0.0244086	NPNT	all genes	598.087	0.10947	0.647896	21.9234	-1.03934	0.397786	TE_down	-1.61246	NA	NA	NA
ENSG00000143375.15	57.5431	-1.51514	0.0244421	CGN	all genes	232.305	-0.1641	0.636513	13.7864	-1.70673	0.230076	TE_down	-1.61186	NA	NA	NA
ENSG00000152683.14	117.363	0.942141	0.0245794	SLC30A6	all genes	447.377	-0.0225063	0.940833	29.2869	0.925503	0.34805	TE_up	-1.60943	NA	NA	0
ENSG00000164162.14	47.3042	1.66347	0.0245885	ANAPC10	all genes	190.82	-0.116339	0.780289	11.3899	1.56234	0.34491	TE_up	-1.60927	NA	NA	0
ENSG00000056277.16	107.231	1.12227	0.0246862	ZNF280C	all genes	393.496	-0.14423	0.633335	27.3831	0.976381	0.316779	TE_up	-1.60755	NA	NA	0
ENSG00000183779.7	79.4125	-1.47708	0.0247967	ZNF703	all genes	515.564	0.738278	2.74999e-05	11.1422	-0.726353	0.792353	TE_down	-1.60561	NA	NA	NA
ENSG00000099804.9	292.426	-0.841315	0.0248926	CDC34	all genes	1661.66	0.554565	1.36927e-05	50.6681	-0.281515	0.842679	TE_down	-1.60393	NA	NA	NA
ENSG00000063601.17	91.5438	-1.37026	0.0249823	MTMR1	all genes	572.289	0.71727	3.88293e-05	13.7365	-0.673949	0.785543	TE_down	-1.60237	NA	NA	NA
ENSG00000088992.18	80.3128	-1.44031	0.0250098	TESC	all genes	344.536	-0.057603	0.872105	18.4246	-1.50855	0.198331	TE_down	-1.60189	NA	NA	NA
ENSG00000189180.16	94.5966	1.31303	0.0250098	ZNF33A	all genes	563.683	-0.330134	0.105526	15.3209	0.978068	0.571445	TE_up	-1.60189	NA	NA	0
ENSG00000162076.13	188.336	-0.999367	0.0251699	FLYWCH2	all genes	1281.93	0.662452	1.2529e-08	24.0231	-0.354927	0.875828	TE_down	-1.59912	NA	NA	NA
ENSG00000171310.11	206.564	-0.747973	0.0251927	CHST11	all genes	808.501	-0.034046	0.879511	50.5884	-0.771371	0.302674	TE_down	-1.59873	NA	NA	NA
ENSG00000285854.1	2674.7	0.433705	0.0251927	AC010197.2	all genes	10320.9	-0.172989	0.11188	661.709	0.258279	0.227993	TE_up	-1.59873	NA	NA	0
ENSG00000055163.20	719.431	-0.563546	0.0252324	CYFIP2	all genes	4599.54	0.281899	0.0059872	103.751	-0.285256	0.72619	TE_down	-1.59804	NA	NA	NA
ENSG00000003989.17	54.2255	-1.56641	0.025249	SLC7A2	all genes	267.221	0.521001	0.043507	11.0504	-1.04432	0.658358	TE_down	-1.59776	NA	NA	NA
ENSG00000111786.9	795.088	-0.557101	0.0252859	SRSF9	all genes	3521.69	0.0343928	0.837297	178.128	-0.522531	0.127631	TE_down	-1.59712	NA	NA	NA
ENSG00000126214.21	455.963	-0.588497	0.0252859	KLC1	all genes	2556.49	0.0989712	0.459734	80.3044	-0.486474	0.497917	TE_down	-1.59712	NA	NA	NA
ENSG00000090857.13	120.039	1.08614	0.0253031	PDPR	all genes	689.169	0.0857089	0.701592	20.5251	1.18369	0.29374	TE_up	-1.59683	NA	NA	0
ENSG00000119408.16	126.411	-0.953382	0.0254186	NEK6	all genes	629.555	0.631746	2.89336e-05	25.513	-0.327482	0.876553	TE_down	-1.59485	NA	NA	NA
ENSG00000144566.11	140.297	0.908376	0.0254186	RAB5A	all genes	631.313	-0.0844949	0.71941	31.0728	0.8286	0.411395	TE_up	-1.59485	NA	NA	0
ENSG00000277972.2	122.851	-1.02548	0.0256231	CISD3	all genes	396.358	0.282091	0.262603	33.5323	-0.748486	0.483042	TE_down	-1.59137	NA	NA	NA
ENSG00000117335.19	384.84	0.549255	0.02565	CD46	all genes	1336.29	-0.381937	0.00137515	101.264	0.177582	0.872769	TE_up	-1.59091	NA	NA	0
ENSG00000089280.18	1531.74	0.337228	0.0256642	FUS	all genes	3693.98	-0.16302	0.141172	469.279	0.171582	0.623254	TE_up	-1.59067	NA	NA	0
ENSG00000196504.17	670.785	0.508415	0.0257001	PRPF40A	all genes	3052.68	-0.107015	0.42139	147.07	0.397572	0.401779	TE_up	-1.59007	NA	NA	0
ENSG00000067560.12	1388.96	0.361885	0.02571	RHOA	all genes	4360.25	-0.318877	0.000639107	384.229	0.038256	0.959135	TE_up	-1.5899	NA	NA	0
ENSG00000185787.15	458.665	0.535433	0.02571	MORF4L1	all genes	2228.13	-0.245008	0.0282328	94.7909	0.28384	0.747951	TE_up	-1.5899	NA	NA	0
ENSG00000115419.13	279.371	0.675434	0.0257488	GLS	all genes	1175.65	-0.117513	0.481519	65.1878	0.571971	0.464387	TE_up	-1.58924	NA	NA	0
ENSG00000136802.11	166.122	-1.07085	0.0257488	LRRC8A	all genes	1189.81	0.361313	0.00419438	18.7543	-0.715031	0.700396	TE_down	-1.58924	NA	NA	NA
ENSG00000175029.17	404.11	-0.698768	0.0257488	CTBP2	all genes	2759.71	0.148978	0.206796	51.0839	-0.540217	0.608754	TE_down	-1.58924	NA	NA	NA
ENSG00000113916.18	536.57	0.472611	0.0257654	BCL6	all genes	2175.19	-0.504895	3.31898e-07	128.403	-0.0323406	0.982589	TE_up	-1.58896	NA	NA	0
ENSG00000096401.8	275.464	0.659793	0.0258527	CDC5L	all genes	1165.64	-0.322449	0.0154766	63.9525	0.32832	0.773497	TE_up	-1.58749	NA	NA	0
ENSG00000100883.12	183.992	0.882757	0.025954	SRP54	all genes	759.4	-0.329252	0.0448786	43.519	0.568546	0.633565	TE_up	-1.5858	NA	NA	0
ENSG00000121900.19	149.723	-1.13576	0.025954	TMEM54	all genes	1076.87	0.394778	0.00230489	16.7208	-0.744205	0.70743	TE_down	-1.5858	NA	NA	NA
ENSG00000131051.24	442.093	0.709792	0.025954	RBM39	all genes	2691.55	-0.277261	0.022527	69.2095	0.424606	0.650063	TE_up	-1.5858	NA	NA	0
ENSG00000157106.16	1065.8	0.588932	0.025954	SMG1	all genes	8793.3	0.659154	6.24614e-18	73.4853	1.24605	0.000933306	TE_up	-1.5858	NA	NA	0
ENSG00000164171.11	325.325	0.656328	0.025954	ITGA2	all genes	1215.93	-0.261739	0.0822694	82.1139	0.389369	0.633565	TE_up	-1.5858	NA	NA	0
ENSG00000198743.7	357.752	0.544412	0.025954	SLC5A3	all genes	1193.66	-0.0128257	0.950885	96.1638	0.52622	0.321632	TE_up	-1.5858	NA	NA	0
ENSG00000275714.1	298.989	0.636639	0.025954	H3C1	all genes	621.266	-0.538073	0.0013831	95.6409	0.0921444	0.946087	TE_up	-1.5858	NA	NA	0
ENSG00000173457.11	112.093	-1.4231	0.0259903	PPP1R14B	all genes	771.597	0.883188	2.63017e-07	13.9506	-0.538168	0.831679	TE_down	-1.58519	NA	NA	NA
ENSG00000116750.13	251.141	0.70422	0.0260813	UCHL5	all genes	1018.51	-0.379855	0.00794054	60.1107	0.320514	0.785543	TE_up	-1.58367	NA	NA	0
ENSG00000014123.10	127.316	0.914579	0.026235	UFL1	all genes	521.014	-0.0604528	0.818126	30.308	0.842328	0.414976	TE_up	-1.58112	NA	NA	0
ENSG00000106351.13	88.4649	-1.18421	0.0263284	AGFG2	all genes	380.442	0.808333	1.50199e-05	20.3146	-0.335161	0.951454	TE_down	-1.57958	NA	NA	NA
ENSG00000278540.5	879.515	0.620107	0.0263369	ACACA	all genes	5561.52	-0.266836	0.0118861	129.247	0.345478	0.609279	TE_up	-1.57944	NA	NA	0
ENSG00000182154.8	383.18	-0.62455	0.0264433	MRPL41	all genes	1454.43	0.30978	0.0231712	95.7685	-0.314886	0.708894	TE_down	-1.57768	NA	NA	NA
ENSG00000074695.6	383.862	0.567411	0.0265977	LMAN1	all genes	1217.4	-0.15466	0.340265	105.748	0.41133	0.497917	TE_up	-1.57516	NA	NA	0
ENSG00000256500.5	483.753	-0.525904	0.0268357	AL139300.1	all genes	2593.83	0.166986	0.143816	90.0477	-0.356228	0.664193	TE_down	-1.57129	NA	NA	NA
ENSG00000089048.14	136.508	0.972091	0.0269149	ESF1	all genes	693.283	-0.154515	0.443821	27.0094	0.832246	0.48196	TE_up	-1.57001	NA	NA	0
ENSG00000174842.17	53.1097	1.50809	0.0269773	GLMN	all genes	250.065	-0.312345	0.2701	11.3036	1.15497	0.605699	TE_up	-1.569	NA	NA	0
ENSG00000029363.17	171.802	0.991628	0.0269863	BCLAF1	all genes	1132.78	-0.270208	0.0555484	23.3607	0.688011	0.676401	TE_up	-1.56886	NA	NA	0
ENSG00000163171.8	118.023	-1.23097	0.0270282	CDC42EP3	all genes	693.807	0.345365	0.0790449	19.4836	-0.87998	0.577443	TE_down	-1.56818	NA	NA	NA
ENSG00000096654.15	68.6753	1.51591	0.0270621	ZNF184	all genes	399.976	0.185157	0.462075	11.5245	1.71677	0.273693	TE_up	-1.56764	NA	NA	0
ENSG00000182749.5	131.625	-0.967644	0.0272	PAQR7	all genes	648.491	0.965059	1.4277e-11	26.8664	-0.0404361	0.993771	TE_down	-1.56543	NA	NA	NA
ENSG00000136261.15	337.112	0.590683	0.0272989	BZW2	all genes	1432.91	-0.291167	0.021903	78.0144	0.293518	0.768586	TE_up	-1.56385	NA	NA	0
ENSG00000164040.18	203.314	0.725357	0.0272989	PGRMC2	all genes	415.896	-0.364309	0.0891061	65.3339	0.367635	0.723477	TE_up	-1.56385	NA	NA	0
ENSG00000138138.13	250.026	0.683694	0.0273592	ATAD1	all genes	1066.17	0.00815119	0.97167	57.7713	0.690145	0.300956	TE_up	-1.5629	NA	NA	0
ENSG00000255526.6	156.531	0.842483	0.0273592	NEDD8-MDP1	all genes	600.221	-0.148772	0.491722	38.9121	0.693559	0.486521	TE_up	-1.5629	NA	NA	0
ENSG00000196305.17	1239.14	0.381037	0.0274605	IARS1	all genes	6722.4	-0.0206629	0.877298	227.601	0.362849	0.301788	TE_up	-1.56129	NA	NA	0
ENSG00000115267.8	188.311	0.841258	0.027698	IFIH1	all genes	885.497	0.45444	0.00170545	40.2055	1.30688	0.0285011	TE_up	-1.55755	NA	NA	0
ENSG00000014216.15	1166.84	-0.37983	0.0277155	CAPN1	all genes	4104.75	-0.148333	0.184677	304.644	-0.530647	0.00902827	TE_down	-1.55728	NA	NA	NA
ENSG00000149311.18	207.858	1.25796	0.0277155	ATM	all genes	1706.72	-0.412144	0.0016966	14.5534	0.872827	0.678854	TE_up	-1.55728	NA	NA	0
ENSG00000126804.13	156.169	1.05919	0.0277209	ZBTB1	all genes	1052.84	-0.228782	0.142875	20.3035	0.839353	0.582677	TE_up	-1.55719	NA	NA	0
ENSG00000136522.14	229.9	0.639603	0.02783	MRPL47	all genes	667.473	-0.197206	0.290399	65.8553	0.443744	0.617745	TE_up	-1.55549	NA	NA	0
ENSG00000103769.10	520.069	0.647518	0.0278363	RAB11A	all genes	1816.28	-0.341308	0.00498147	136.408	0.297673	0.68507	TE_up	-1.55539	NA	NA	0
ENSG00000140848.17	242.922	-1.06685	0.0278797	CPNE2	all genes	1946.58	0.39731	0.000318914	19.0246	-0.641871	0.749065	TE_down	-1.55471	NA	NA	NA
ENSG00000106070.19	120.071	-1.12073	0.0281536	GRB10	all genes	758.173	0.429156	0.00473887	17.6991	-0.690083	0.726443	TE_down	-1.55047	NA	NA	NA
ENSG00000071994.11	425.241	-0.657377	0.0282208	PDCD2	all genes	2171.17	0.310893	0.0131306	83.6095	-0.348496	0.694763	TE_down	-1.54943	NA	NA	NA
ENSG00000111615.14	516.573	0.477259	0.0283336	KRR1	all genes	2299.22	-0.479706	5.92825e-07	115.254	-0.0116116	0.99575	TE_up	-1.5477	NA	NA	0
ENSG00000104960.15	570.446	-0.449476	0.0283553	PTOV1	all genes	2170.4	-0.142769	0.254845	142.253	-0.593212	0.0877802	TE_down	-1.54737	NA	NA	NA
ENSG00000176915.15	449.665	-0.630653	0.028443	ANKLE2	all genes	2851.31	0.364472	0.000339378	65.8309	-0.263003	0.823985	TE_down	-1.54603	NA	NA	NA
ENSG00000182197.11	194.119	-1.29488	0.0285176	EXT1	all genes	1641.04	0.9209	1.1825e-18	11.7801	-0.375221	0.916163	TE_down	-1.54489	NA	NA	NA
ENSG00000115464.15	1071.73	0.63667	0.0286368	USP34	all genes	8704.11	-0.0799157	0.544444	79.0916	0.565262	0.384119	TE_up	-1.54308	NA	NA	0
ENSG00000087111.21	170.634	-0.828218	0.0286564	PIGS	all genes	838.987	0.0873314	0.663506	34.8311	-0.739467	0.477981	TE_down	-1.54278	NA	NA	NA
ENSG00000138073.14	236.157	-0.809074	0.0286871	PREB	all genes	1477.62	0.349811	0.00392277	35.3674	-0.457076	0.748357	TE_down	-1.54231	NA	NA	NA
ENSG00000180964.17	127.318	0.987349	0.0287334	TCEAL8	all genes	449.967	-0.449113	0.0303124	33.1811	0.533995	0.708894	TE_up	-1.54161	NA	NA	0
ENSG00000169891.18	58.2598	-1.45395	0.0288141	REPS2	all genes	279.941	0.191429	0.523282	12.1556	-1.23871	0.529119	TE_down	-1.5404	NA	NA	NA
ENSG00000140859.16	209.129	-1.20381	0.028833	KIFC3	all genes	1725.62	1.05341	1.08466e-21	14.421	-0.166267	0.963873	TE_down	-1.54011	NA	NA	NA
ENSG00000179750.16	73.0472	1.20694	0.0289166	APOBEC3B	all genes	289.407	-1.02729	1.71412e-06	17.7449	0.16576	0.959843	TE_up	-1.53885	NA	NA	0
ENSG00000103202.13	79.0135	-1.46306	0.0289507	NME4	all genes	488.267	0.547075	0.00437485	12.0777	-0.952386	0.693341	TE_down	-1.53834	NA	NA	NA
ENSG00000109089.7	217.372	-1.24611	0.029009	CDR2L	all genes	1833.61	0.667734	1.23943e-09	13.3178	-0.590466	0.817306	TE_down	-1.53747	NA	NA	NA
ENSG00000275023.5	428.429	-0.812897	0.0290092	MLLT6	all genes	3515.96	0.436269	5.7632e-07	30.2026	-0.373658	0.825756	TE_down	-1.53746	NA	NA	NA
ENSG00000205138.3	63.9807	-1.26167	0.0291487	SDHAF1	all genes	149.056	0.696133	0.0387041	19.807	-0.554877	0.785543	TE_down	-1.53538	NA	NA	NA
ENSG00000114383.10	78.5971	-1.38688	0.0293257	TUSC2	all genes	434.417	0.172266	0.498251	14.0887	-1.22645	0.470877	TE_down	-1.53275	NA	NA	NA
ENSG00000125656.11	276.485	-0.716504	0.029335	CLPP	all genes	940.194	0.0496992	0.829893	73.4966	-0.668305	0.261317	TE_down	-1.53261	NA	NA	NA
ENSG00000165458.14	617.021	-0.641305	0.029335	INPPL1	all genes	4661.31	0.337865	0.000338715	59.8404	-0.314715	0.792353	TE_down	-1.53261	NA	NA	NA
ENSG00000108061.11	316.266	0.684882	0.0295135	SHOC2	all genes	1814.73	-0.261774	0.0312174	54.0276	0.428389	0.700396	TE_up	-1.52998	NA	NA	0
ENSG00000166337.10	179.669	-0.878031	0.0296173	TAF10	all genes	1074.08	0.346955	0.0103203	28.9395	-0.537278	0.726172	TE_down	-1.52845	NA	NA	NA
ENSG00000124422.12	1052.22	-0.397759	0.0297591	USP22	all genes	5017.8	0.220413	0.0236349	221.337	-0.180422	0.763206	TE_down	-1.52638	NA	NA	NA
ENSG00000005339.15	1041.66	-0.614865	0.0299899	CREBBP	all genes	7463.91	0.781402	4.05061e-16	117.789	0.161025	0.876535	TE_down	-1.52303	NA	NA	NA
ENSG00000023228.14	508.622	0.534127	0.0299899	NDUFS1	all genes	2077.79	0.184706	0.142537	121.248	0.707425	0.0535398	TE_up	-1.52303	NA	NA	0
ENSG00000055332.18	411.809	0.639468	0.0299899	EIF2AK2	all genes	2185.44	0.490278	9.41062e-06	77.7593	1.12991	0.00242968	TE_up	-1.52303	NA	NA	0
ENSG00000105732.13	217.419	-0.735916	0.0300228	ZNF574	all genes	1044.72	0.311731	0.0239824	45.3974	-0.420463	0.747951	TE_down	-1.52255	NA	NA	NA
ENSG00000119912.17	320.814	0.731662	0.0300667	IDE	all genes	1530.74	0.0595148	0.755176	67.4926	0.779939	0.180657	TE_up	-1.52191	NA	NA	0
ENSG00000133935.7	157.341	0.763352	0.0300753	ERG28	all genes	423.407	-0.148213	0.556182	46.4307	0.606214	0.520154	TE_up	-1.52179	NA	NA	0
ENSG00000188994.13	221.014	0.965041	0.0300753	ZNF292	all genes	1613.17	-0.603202	8.15434e-08	23.6636	0.376428	0.855636	TE_up	-1.52179	NA	NA	0
ENSG00000065989.16	257.837	-1.16901	0.0301738	PDE4A	all genes	2195.6	0.353897	0.000827968	14.9175	-0.81628	0.696981	TE_down	-1.52037	NA	NA	NA
ENSG00000164070.12	135.584	0.85415	0.0301738	HSPA4L	all genes	504.775	-0.464236	0.00991481	34.2933	0.379363	0.807416	TE_up	-1.52037	NA	NA	0
ENSG00000145782.13	68.7652	1.16274	0.0301785	ATG12	all genes	206.66	-0.282951	0.384151	19.4196	0.867738	0.575537	TE_up	-1.5203	NA	NA	0
ENSG00000142910.16	764.438	-0.446721	0.0302193	TINAGL1	all genes	3869.14	0.0799149	0.528515	151.618	-0.374006	0.440897	TE_down	-1.51972	NA	NA	NA
ENSG00000180357.9	263.736	-0.867698	0.0302193	ZNF609	all genes	1925.45	0.018573	0.914435	28.2451	-0.850376	0.44782	TE_down	-1.51972	NA	NA	NA
ENSG00000101019.22	91.8699	1.02362	0.0302839	UQCC1	all genes	332.219	-0.107896	0.722415	23.6591	0.913338	0.440897	TE_up	-1.51879	NA	NA	0
ENSG00000100603.13	273.749	0.632277	0.0302989	SNW1	all genes	1046.83	-0.301094	0.0309659	68.1038	0.327723	0.766645	TE_up	-1.51857	NA	NA	0
ENSG00000113597.18	57.6536	1.33665	0.0302989	TRAPPC13	all genes	227.002	-0.206218	0.535869	14.092	1.1458	0.501935	TE_up	-1.51857	NA	NA	0
ENSG00000064419.13	301.831	0.681661	0.0303298	TNPO3	all genes	1813.54	-0.145023	0.277685	48.2557	0.526298	0.605699	TE_up	-1.51813	NA	NA	0
ENSG00000177732.8	182.71	-1.03697	0.0303298	SOX12	all genes	972.968	0.606597	0.000397554	34.3048	-0.427872	0.782782	TE_down	-1.51813	NA	NA	NA
ENSG00000147526.20	259.361	-0.772607	0.0303853	TACC1	all genes	1644.07	0.510458	3.91222e-06	37.9985	-0.270131	0.876553	TE_down	-1.51734	NA	NA	NA
ENSG00000160917.15	159.715	-0.860668	0.0304381	CPSF4	all genes	799.774	0.604345	2.01614e-05	32.0564	-0.265575	0.894079	TE_down	-1.51658	NA	NA	NA
ENSG00000204427.12	107.644	-1.19636	0.0305683	ABHD16A	all genes	690.526	0.506974	0.00119903	15.4318	-0.674738	0.762602	TE_down	-1.51473	NA	NA	NA
ENSG00000089685.15	157.764	-0.985197	0.0306014	BIRC5	all genes	540.541	-0.406658	0.0476058	41.7216	-1.39452	0.0181595	TE_down	-1.51426	NA	NA	NA
ENSG00000117758.14	128.304	0.944024	0.0306014	STX12	all genes	356.966	-0.192468	0.463979	37.4039	0.773215	0.45913	TE_up	-1.51426	NA	NA	0
ENSG00000179295.17	658.387	-0.766805	0.0307383	PTPN11	all genes	5660.59	0.317748	0.000176218	35.8924	-0.461406	0.763988	TE_down	-1.51232	NA	NA	NA
ENSG00000284776.1	250.315	0.635675	0.0307383	AL121900.1	all genes	653.168	-0.0438287	0.862133	74.7141	0.589198	0.321632	TE_up	-1.51232	NA	NA	0
ENSG00000067704.10	510.599	-0.559747	0.0307741	IARS2	all genes	3228.14	0.246524	0.0141009	75.0948	-0.317534	0.748647	TE_down	-1.51182	NA	NA	NA
ENSG00000141582.15	211.528	-0.807752	0.0307741	CBX4	all genes	1204.73	0.261502	0.0633524	36.4951	-0.556227	0.664193	TE_down	-1.51182	NA	NA	NA
ENSG00000165209.19	159.979	-1.10292	0.0307741	STRBP	all genes	1175.2	0.496336	5.60009e-05	16.8765	-0.595367	0.793183	TE_down	-1.51182	NA	NA	NA
ENSG00000148187.18	113.653	1.0436	0.0307752	MRRF	all genes	587.831	-0.374014	0.0370767	22.0417	0.651864	0.702315	TE_up	-1.5118	NA	NA	0
ENSG00000110696.10	346.927	0.614314	0.0308162	C11orf58	all genes	1435.95	-0.155349	0.315794	81.8857	0.453706	0.527377	TE_up	-1.51122	NA	NA	0
ENSG00000106789.13	109.317	-1.17026	0.0308759	CORO2A	all genes	673.172	0.35194	0.0315941	16.8053	-0.847492	0.669434	TE_down	-1.51038	NA	NA	NA
ENSG00000244038.9	1819.74	-0.397363	0.031143	DDOST	all genes	6990.96	0.0443847	0.746157	451.233	-0.356548	0.0877802	TE_down	-1.50664	NA	NA	NA
ENSG00000215717.7	43.8744	1.67223	0.0312478	TMEM167B	all genes	141.793	0.1194	0.813234	12.001	1.78344	0.213029	TE_up	-1.50518	NA	NA	0
ENSG00000121057.13	419.302	-0.83054	0.0312519	AKAP1	all genes	3258.82	0.642335	1.81531e-12	37.0063	-0.225505	0.921077	TE_down	-1.50512	NA	NA	NA
ENSG00000134248.13	309.578	0.645652	0.0312914	LAMTOR5	all genes	930.87	-0.0931241	0.659182	87.3796	0.553104	0.318995	TE_up	-1.50457	NA	NA	0
ENSG00000197111.15	1423.15	0.407933	0.0312914	PCBP2	all genes	6413.68	-0.295797	0.00270605	314.455	0.110051	0.846368	TE_up	-1.50457	NA	NA	0
ENSG00000001561.7	102.137	1.02833	0.0313863	ENPP4	all genes	386.825	-0.11291	0.699544	25.5897	0.905501	0.423066	TE_up	-1.50326	NA	NA	0
ENSG00000004142.12	311.212	-0.698443	0.0314834	POLDIP2	all genes	1557.49	0.648685	7.55872e-08	62.5225	-0.0501543	0.982269	TE_down	-1.50192	NA	NA	NA
ENSG00000143198.13	439.652	0.50698	0.0315746	MGST3	all genes	931.028	-0.241011	0.121267	139.969	0.255094	0.723477	TE_up	-1.50066	NA	NA	0
ENSG00000198730.9	672.928	0.465238	0.0316269	CTR9	all genes	2716.9	-0.0835858	0.56441	161.638	0.378085	0.387136	TE_up	-1.49994	NA	NA	0
ENSG00000100065.15	190.705	-0.968643	0.0316862	CARD10	all genes	1143.6	0.504615	0.000189089	30.6	-0.439007	0.804653	TE_down	-1.49913	NA	NA	NA
ENSG00000069812.11	54.3181	-1.2885	0.0317258	HES2	all genes	147.255	0.569707	0.0907615	15.9715	-0.721277	0.735969	TE_down	-1.49859	NA	NA	NA
ENSG00000124207.17	690.742	0.510508	0.0317258	CSE1L	all genes	3137.44	-0.158113	0.211871	151.681	0.345811	0.508947	TE_up	-1.49859	NA	NA	0
ENSG00000127922.9	202.279	0.748796	0.0320979	SEM1	all genes	525.866	-0.413043	0.0220469	60.4112	0.316909	0.799628	TE_up	-1.49352	NA	NA	0
ENSG00000102804.15	2473.52	0.243401	0.0321151	TSC22D1	all genes	9047.4	0.383912	3.81188e-07	632.868	0.624491	8.08518e-08	TE_up	-1.49329	NA	NA	0
ENSG00000137807.15	164.317	0.803121	0.0321306	KIF23	all genes	743.297	-0.713783	3.19776e-07	36.1664	0.0800128	0.977706	TE_up	-1.49308	NA	NA	0
ENSG00000177963.14	184.665	-0.934491	0.0321465	RIC8A	all genes	1147.98	0.102862	0.578127	27.9281	-0.832907	0.475628	TE_down	-1.49287	NA	NA	NA
ENSG00000105393.16	193.869	0.813848	0.0322805	BABAM1	all genes	1098.27	-0.232694	0.115763	33.7048	0.574568	0.650938	TE_up	-1.49106	NA	NA	0
ENSG00000162585.17	226.452	-0.752723	0.032342	FAAP20	all genes	1069.98	0.3265	0.021792	48.0199	-0.44496	0.720131	TE_down	-1.49023	NA	NA	NA
ENSG00000185122.11	547.511	-0.636148	0.0325473	HSF1	all genes	4058.3	0.115364	0.304547	56.1932	-0.539334	0.565919	TE_down	-1.48749	NA	NA	NA
ENSG00000064607.17	205.47	0.912824	0.0325617	SUGP2	all genes	1351.26	-0.454118	0.000362774	28.0614	0.443272	0.795654	TE_up	-1.48729	NA	NA	0
ENSG00000174607.11	133.014	0.847551	0.0325617	UGT8	all genes	520.938	-0.109249	0.647896	32.6131	0.727719	0.511743	TE_up	-1.48729	NA	NA	0
ENSG00000180448.10	135.721	-1.02927	0.0325617	AC004151.1	all genes	830.156	0.247779	0.134982	21.091	-0.775714	0.627406	TE_down	-1.48729	NA	NA	NA
ENSG00000178741.12	472.249	0.498283	0.0329597	COX5A	all genes	1964.44	-0.161605	0.199399	111.054	0.338103	0.643427	TE_up	-1.48202	NA	NA	0
ENSG00000137509.11	455.63	0.503165	0.0329762	PRCP	all genes	1524.84	-0.0343748	0.848285	122.264	0.457138	0.385598	TE_up	-1.4818	NA	NA	0
ENSG00000178761.15	66.1336	-1.37434	0.0330162	FAM219B	all genes	322.511	0.190497	0.509048	13.6017	-1.20854	0.497963	TE_down	-1.48127	NA	NA	NA
ENSG00000187051.9	175.87	-0.896653	0.0330896	RPS19BP1	all genes	680.586	0.602919	0.000428678	43.4456	-0.290635	0.850386	TE_down	-1.48031	NA	NA	NA
ENSG00000078142.13	192.062	0.743992	0.0331259	PIK3C3	all genes	869.045	-0.237052	0.141868	42.3169	0.512469	0.664193	TE_up	-1.47983	NA	NA	0
ENSG00000172757.13	3335.18	0.319933	0.0336013	CFL1	all genes	8916.3	-0.283852	0.00172383	985.96	0.0331101	0.946703	TE_up	-1.47364	NA	NA	0
ENSG00000177842.12	49.609	1.50906	0.0336013	ZNF620	all genes	236.826	-0.378677	0.187157	10.4362	1.15926	0.605699	TE_up	-1.47364	NA	NA	0
ENSG00000013523.10	107.364	-1.02773	0.0338031	ANGEL1	all genes	556.895	0.620069	0.00014805	20.7655	-0.397569	0.85741	TE_down	-1.47104	NA	NA	NA
ENSG00000058600.16	195.952	-0.90453	0.0338031	POLR3E	all genes	1350.67	0.606922	6.35653e-08	24.2953	-0.31294	0.893004	TE_down	-1.47104	NA	NA	NA
ENSG00000152620.13	111.795	-1.14332	0.0338031	NADK2	all genes	699.732	0.49567	0.00166746	16.7308	-0.661523	0.749532	TE_down	-1.47104	NA	NA	NA
ENSG00000162616.9	69.9692	1.35316	0.0338433	DNAJB4	all genes	304.99	-0.306178	0.2701	15.8918	1.01351	0.565667	TE_up	-1.47053	NA	NA	0
ENSG00000142453.11	482.374	-0.543693	0.0340014	CARM1	all genes	2281.3	0.223764	0.0688687	102.216	-0.325256	0.675891	TE_down	-1.4685	NA	NA	NA
ENSG00000146731.11	1094.21	0.349408	0.0340014	CCT6A	all genes	4593.65	-0.107422	0.33628	255.604	0.239363	0.588619	TE_up	-1.4685	NA	NA	0
ENSG00000226887.8	113.728	1.07079	0.0340014	ERVMER34-1	all genes	613.609	0.0566415	0.823606	21.0537	1.13747	0.318884	TE_up	-1.4685	NA	NA	0
ENSG00000148450.13	88.8411	-1.06107	0.0341101	MSRB2	all genes	315.17	0.238784	0.382351	23.0841	-0.832748	0.552515	TE_down	-1.46712	NA	NA	NA
ENSG00000181467.5	199.835	-0.878499	0.0341101	RAP2B	all genes	1295.38	0.618337	2.03409e-07	28.1289	-0.249431	0.912641	TE_down	-1.46712	NA	NA	NA
ENSG00000161638.11	320.506	-0.588612	0.0342174	ITGA5	all genes	1411.77	0.189844	0.171539	72.1488	-0.401221	0.662739	TE_down	-1.46575	NA	NA	NA
ENSG00000168827.14	132.501	0.869633	0.0342174	GFM1	all genes	556.371	-0.23669	0.234208	30.9554	0.636856	0.627406	TE_up	-1.46575	NA	NA	0
ENSG00000134851.13	236.932	-0.707187	0.0342598	TMEM165	all genes	1198.44	0.171917	0.251129	47.0344	-0.523158	0.649737	TE_down	-1.46522	NA	NA	NA
ENSG00000107937.19	349.419	0.536722	0.0343169	GTPBP4	all genes	1337.48	-0.249649	0.054941	86.8885	0.273349	0.783098	TE_up	-1.46449	NA	NA	0
ENSG00000157637.13	607.951	-0.595567	0.0343169	SLC38A10	all genes	3606.77	0.321969	0.00398033	99.0821	-0.276636	0.74933	TE_down	-1.46449	NA	NA	NA
ENSG00000100815.12	169.721	0.925556	0.0344755	TRIP11	all genes	1086.95	-0.14622	0.374521	24.4022	0.776723	0.564785	TE_up	-1.46249	NA	NA	0
ENSG00000078668.14	275.64	0.614171	0.0345347	VDAC3	all genes	1135.77	-0.302127	0.0273032	65.2532	0.313179	0.781162	TE_up	-1.46174	NA	NA	0
ENSG00000109805.10	149.212	0.948153	0.0345347	NCAPG	all genes	739.608	-0.721149	1.92146e-06	30.2212	0.225167	0.924223	TE_up	-1.46174	NA	NA	0
ENSG00000111711.10	83.8974	1.19727	0.0345347	GOLT1B	all genes	239.741	-0.28171	0.407592	24.2012	0.91726	0.432334	TE_up	-1.46174	NA	NA	0
ENSG00000117222.14	159.901	0.828464	0.0345711	RBBP5	all genes	559.95	-0.175915	0.425217	41.915	0.665242	0.50178	TE_up	-1.46129	NA	NA	0
ENSG00000132912.12	399.987	0.578396	0.0346225	DCTN4	all genes	1225.58	-0.427403	0.00172303	111.898	0.150205	0.886983	TE_up	-1.46064	NA	NA	0
ENSG00000124383.9	141.931	0.929324	0.0348086	MPHOSPH10	all genes	643.624	-0.181586	0.401534	31.2211	0.740634	0.506766	TE_up	-1.45831	NA	NA	0
ENSG00000221968.9	237.79	-0.696218	0.0348086	FADS3	all genes	1153.16	0.0481063	0.803531	49.2073	-0.637067	0.49186	TE_down	-1.45831	NA	NA	NA
ENSG00000196177.13	172.677	0.79256	0.0348642	ACADSB	all genes	525.088	-0.0638773	0.813026	48.5104	0.713572	0.383769	TE_up	-1.45762	NA	NA	0
ENSG00000106078.19	309.073	-0.838338	0.0349202	COBL	all genes	2344.21	0.46195	5.85078e-06	29.6078	-0.385352	0.823985	TE_down	-1.45692	NA	NA	NA
ENSG00000105516.11	142.771	-0.955726	0.0349824	DBP	all genes	746.483	-0.0232494	0.92703	27.3207	-0.974621	0.347967	TE_down	-1.45615	NA	NA	NA
ENSG00000087077.14	526.326	-0.539496	0.034995	TRIP6	all genes	2119.65	0.355407	0.00185944	126.628	-0.182019	0.840418	TE_down	-1.45599	NA	NA	NA
ENSG00000136003.15	267.157	-0.61743	0.034995	ISCU	all genes	977.47	0.243006	0.112692	68.2524	-0.371389	0.709193	TE_down	-1.45599	NA	NA	NA
ENSG00000144233.9	86.4279	1.17869	0.034995	AMMECR1L	all genes	448.666	0.193779	0.410488	16.7194	1.36896	0.266181	TE_up	-1.45599	NA	NA	0
ENSG00000168061.16	129.762	-1.16609	0.034995	SAC3D1	all genes	673.429	0.313706	0.157774	25.0547	-0.845454	0.511743	TE_down	-1.45599	NA	NA	NA
ENSG00000170385.10	195.826	-0.749167	0.034995	SLC30A1	all genes	985.685	0.459007	0.000495127	39.0914	-0.287383	0.86096	TE_down	-1.45599	NA	NA	NA
ENSG00000130940.15	76.6359	1.19014	0.0350738	CASZ1	all genes	364.991	-0.327547	0.162696	16.1496	0.873288	0.625778	TE_up	-1.45502	NA	NA	0
ENSG00000136699.19	208.829	0.763112	0.0353267	SMPD4	all genes	1074.83	-0.364447	0.00911821	40.702	0.399951	0.769785	TE_up	-1.4519	NA	NA	0
ENSG00000236287.8	86.2849	1.37011	0.0354536	ZBED5	all genes	571.562	-0.371898	0.049229	11.6335	1.02584	0.643427	TE_up	-1.45034	NA	NA	0
ENSG00000141198.16	278.612	0.647719	0.0355271	TOM1L1	all genes	1282.09	-0.355393	0.00671338	60.4933	0.294971	0.799817	TE_up	-1.44944	NA	NA	0
ENSG00000167193.8	397.193	-0.631473	0.0355505	CRK	all genes	2039.97	0.353092	0.0024895	77.6034	-0.280238	0.793183	TE_down	-1.44915	NA	NA	NA
ENSG00000088247.17	1154.9	-0.507685	0.0356726	KHSRP	all genes	5164.81	0.133335	0.331669	256.789	-0.377371	0.228213	TE_down	-1.44767	NA	NA	NA
ENSG00000125386.15	172.494	-1.01616	0.0356896	FAM193A	all genes	1208.83	0.218002	0.134248	20.5452	-0.816977	0.609279	TE_down	-1.44746	NA	NA	NA
ENSG00000131650.14	160.186	-0.784091	0.0356896	KREMEN2	all genes	585.795	0.40303	0.0185839	40.9308	-0.403143	0.785543	TE_down	-1.44746	NA	NA	NA
ENSG00000110092.4	3192.78	-0.326239	0.0359389	CCND1	all genes	9372.37	0.0329121	0.816197	909.583	-0.296242	0.0358916	TE_down	-1.44444	NA	NA	NA
ENSG00000079459.13	955.332	0.373954	0.0359727	FDFT1	all genes	2752.33	-0.594502	1.77873e-10	274.223	-0.221853	0.628441	TE_up	-1.44403	NA	NA	0
ENSG00000139233.7	93.8176	1.0962	0.0360085	LLPH	all genes	194.49	-0.35013	0.3061	30.0462	0.73411	0.555759	TE_up	-1.44359	NA	NA	0
ENSG00000232388.4	191.925	0.661174	0.036118	SMIM26	all genes	524.214	0.0606384	0.814729	56.344	0.720725	0.276227	TE_up	-1.44228	NA	NA	0
ENSG00000269547.1	103.554	-1.072	0.036118	AC011455.2	all genes	541.584	0.0473716	0.85844	19.813	-1.02456	0.446152	TE_down	-1.44228	NA	NA	NA
ENSG00000140443.15	159.095	1.02014	0.0361596	IGF1R	all genes	1110.85	-0.0884202	0.621972	19.1367	0.936974	0.518294	TE_up	-1.44178	NA	NA	0
ENSG00000103507.14	246.317	-0.741454	0.0361676	BCKDK	all genes	1425.2	0.0344691	0.854027	41.5772	-0.693914	0.476671	TE_down	-1.44168	NA	NA	NA
ENSG00000113569.16	366.405	0.615878	0.0361676	NUP155	all genes	1654.3	-0.061481	0.739826	80.899	0.549395	0.357736	TE_up	-1.44168	NA	NA	0
ENSG00000090238.12	60.7302	-1.28269	0.0367237	YPEL3	all genes	196.363	-0.172066	0.640639	16.543	-1.43603	0.270948	TE_down	-1.43505	NA	NA	NA
ENSG00000150991.15	2014.99	0.412929	0.0367237	UBC	all genes	10797.7	-0.289447	0.0025243	375.195	0.12026	0.81319	TE_up	-1.43505	NA	NA	0
ENSG00000107731.12	152.138	-1.00978	0.0367592	UNC5B	all genes	925.16	0.590197	5.34214e-05	23.8883	-0.419593	0.827968	TE_down	-1.43463	NA	NA	NA
ENSG00000136518.17	184.959	0.715341	0.0367592	ACTL6A	all genes	563.289	-0.221196	0.276306	51.9002	0.479245	0.646066	TE_up	-1.43463	NA	NA	0
ENSG00000166913.13	601.417	0.453005	0.0367592	YWHAB	all genes	2118.38	-0.254984	0.0203651	157.02	0.200634	0.793183	TE_up	-1.43463	NA	NA	0
ENSG00000143442.22	559.971	-0.590193	0.0368387	POGZ	all genes	3678.08	0.594153	2.90142e-10	76.8665	0.00830359	0.99582	TE_down	-1.4337	NA	NA	NA
ENSG00000125868.16	408.99	0.537711	0.0368552	DSTN	all genes	1649.4	-0.253094	0.0497326	98.2865	0.281197	0.741682	TE_up	-1.4335	NA	NA	0
ENSG00000172795.16	190.175	0.710575	0.0369523	DCP2	all genes	753.213	-0.187068	0.303814	46.276	0.521034	0.618721	TE_up	-1.43236	NA	NA	0
ENSG00000138430.16	414.937	0.694741	0.0369783	OLA1	all genes	2910.57	-0.257933	0.0229322	49.2889	0.432872	0.708894	TE_up	-1.43205	NA	NA	0
ENSG00000185104.20	253.41	-0.804952	0.0370295	FAF1	all genes	1767.55	0.544588	1.78673e-07	30.5761	-0.244915	0.911119	TE_down	-1.43145	NA	NA	NA
ENSG00000117408.11	130.536	-1.27142	0.037092	IPO13	all genes	997.333	0.471359	0.00053042	12.2048	-0.78729	0.749065	TE_down	-1.43072	NA	NA	NA
ENSG00000140265.12	137.29	-1.28238	0.037095	ZSCAN29	all genes	1101.67	0.918355	1.81528e-15	10.7285	-0.320341	0.941648	TE_down	-1.43068	NA	NA	NA
ENSG00000146063.20	166.032	-0.931382	0.037095	TRIM41	all genes	975.603	0.291078	0.0579136	27.4356	-0.618258	0.696981	TE_down	-1.43068	NA	NA	NA
ENSG00000151176.8	489.219	-0.500097	0.037095	PLBD2	all genes	1401.58	0.157368	0.290434	140.791	-0.33903	0.570243	TE_down	-1.43068	NA	NA	NA
ENSG00000198858.10	268.247	-0.706431	0.037095	R3HDM4	all genes	1082.55	0.156104	0.376635	64.4019	-0.551133	0.495595	TE_down	-1.43068	NA	NA	NA
ENSG00000166140.17	144.557	-1.01259	0.0370961	ZFYVE19	all genes	969.729	0.524796	5.49952e-05	18.9994	-0.498319	0.820789	TE_down	-1.43067	NA	NA	NA
ENSG00000257411.2	165.751	0.921261	0.0371719	AC034102.2	all genes	1063.73	-0.00565814	0.980453	23.7534	0.8978	0.464387	TE_up	-1.42979	NA	NA	0
ENSG00000090006.17	1029.76	-0.375934	0.0371917	LTBP4	all genes	5423.84	0.350784	3.25491e-05	195.812	-0.0219964	0.98543	TE_down	-1.42955	NA	NA	NA
ENSG00000136636.13	302.43	-0.955643	0.037217	KCTD3	all genes	2473.52	0.375135	0.000338293	21.642	-0.581301	0.749065	TE_down	-1.42926	NA	NA	NA
ENSG00000136243.17	112.27	0.939959	0.037368	NUP42	all genes	470.83	-0.294596	0.16	26.252	0.633724	0.67334	TE_up	-1.4275	NA	NA	0
ENSG00000135373.12	196.059	0.654091	0.0374131	EHF	all genes	563.759	-0.126269	0.573059	56.3889	0.530939	0.545629	TE_up	-1.42698	NA	NA	0
ENSG00000182208.14	79.7283	-1.06882	0.0375753	MOB2	all genes	310.444	0.476816	0.0360595	19.6085	-0.59138	0.766645	TE_down	-1.4251	NA	NA	NA
ENSG00000154305.18	348.13	0.57384	0.0376191	MIA3	all genes	1372.35	-0.421982	0.000581284	84.9219	0.155893	0.906917	TE_up	-1.42459	NA	NA	0
ENSG00000113812.14	179.443	0.80129	0.0376457	ACTR8	all genes	833.25	0.0050601	0.984788	38.6945	0.795139	0.366469	TE_up	-1.42428	NA	NA	0
ENSG00000196591.12	634.415	0.482254	0.0379515	HDAC2	all genes	2879.66	0.111575	0.37934	139.483	0.582668	0.127382	TE_up	-1.42077	NA	NA	0
ENSG00000100823.12	626.686	0.436659	0.0379759	APEX1	all genes	2436.73	-0.208283	0.0720566	154.291	0.227803	0.737922	TE_up	-1.42049	NA	NA	0
ENSG00000152219.5	73.1742	1.20557	0.0379759	ARL14EP	all genes	343.125	-0.199558	0.450235	15.6348	0.998969	0.585549	TE_up	-1.42049	NA	NA	0
ENSG00000100028.12	423.69	0.517651	0.0380042	SNRPD3	all genes	1565.1	-0.250674	0.0552641	107.672	0.263393	0.747951	TE_up	-1.42017	NA	NA	0
ENSG00000166477.13	154.099	0.793738	0.0380042	LEO1	all genes	598.963	-0.423697	0.0136574	37.944	0.363907	0.802957	TE_up	-1.42017	NA	NA	0
ENSG00000091542.9	279.201	-0.964918	0.0380535	ALKBH5	all genes	2185.44	0.236674	0.0674717	23.9458	-0.738563	0.621415	TE_down	-1.41961	NA	NA	NA
ENSG00000130520.10	495.763	-0.547421	0.0380535	LSM4	all genes	1304.89	0.304988	0.03877	147.39	-0.247494	0.720131	TE_down	-1.41961	NA	NA	NA
ENSG00000138663.9	141.159	0.790209	0.0380535	COPS4	all genes	444.561	-0.16236	0.499176	39.0263	0.614297	0.585295	TE_up	-1.41961	NA	NA	0
ENSG00000243279.4	194.266	-0.643935	0.0380535	PRAF2	all genes	381.401	0.45499	0.0272195	63.0514	-0.194507	0.889585	TE_down	-1.41961	NA	NA	NA
ENSG00000004897.12	298.133	0.706514	0.0381994	CDC27	all genes	1630.92	0.108187	0.521185	54.2529	0.816761	0.198331	TE_up	-1.41794	NA	NA	0
ENSG00000106868.16	89.8377	-1.33007	0.0381994	SUSD1	all genes	612.646	0.588466	0.00018492	11.4066	-0.737759	0.793183	TE_down	-1.41794	NA	NA	NA
ENSG00000136827.12	178.406	-0.807555	0.0381994	TOR1A	all genes	951.14	0.6598	3.70003e-07	33.4608	-0.151004	0.94924	TE_down	-1.41794	NA	NA	NA
ENSG00000198752.11	1085.89	-0.505276	0.0381994	CDC42BPB	all genes	8967.31	0.408834	4.18334e-08	74.2858	-0.094645	0.95291	TE_down	-1.41794	NA	NA	NA
ENSG00000126698.11	177.916	0.779322	0.0382163	DNAJC8	all genes	875.519	-0.477831	0.000617076	36.3093	0.303015	0.855796	TE_up	-1.41775	NA	NA	0
ENSG00000131446.16	120.528	-1.38087	0.0383336	MGAT1	all genes	919.358	0.594381	0.000123781	11.3346	-0.791899	0.760645	TE_down	-1.41642	NA	NA	NA
ENSG00000141380.14	401.668	0.576772	0.0383336	SS18	all genes	1232.49	-0.198127	0.220241	112.335	0.372654	0.564692	TE_up	-1.41642	NA	NA	0
ENSG00000273604.2	186.18	-1.28024	0.0383336	EPOP	all genes	1498.25	0.812984	9.94891e-09	14.3607	-0.472255	0.863986	TE_down	-1.41642	NA	NA	NA
ENSG00000110768.12	122.223	1.39788	0.0384357	GTF2H1	all genes	941.895	-0.0141114	0.955228	11.0964	1.36263	0.45119	TE_up	-1.41527	NA	NA	0
ENSG00000111271.14	79.1497	1.18519	0.0385523	ACAD10	all genes	383.078	-0.189906	0.474431	16.4338	1.00283	0.526688	TE_up	-1.41395	NA	NA	0
ENSG00000125458.7	111.059	-0.922374	0.0386711	NT5C	all genes	441.396	0.208064	0.362235	26.9364	-0.71798	0.605699	TE_down	-1.41261	NA	NA	NA
ENSG00000136888.7	447.467	0.516121	0.0386711	ATP6V1G1	all genes	856.268	-0.277655	0.0955245	146.166	0.230633	0.745178	TE_up	-1.41261	NA	NA	0
ENSG00000124920.13	202.848	-0.849443	0.0387267	MYRF	all genes	1284.73	0.37472	0.00380389	29.7521	-0.465067	0.779174	TE_down	-1.41199	NA	NA	NA
ENSG00000180596.7	736.929	0.404925	0.0387686	H2BC4	Histone genes	2074.4	-0.715535	1.58124e-12	213.467	-0.313921	0.439421	TE_up	-1.41152	NA	NA	0
ENSG00000130935.10	323.247	0.598341	0.0387722	NOL11	all genes	1557	-0.292356	0.0187384	67.3457	0.302925	0.785543	TE_up	-1.41148	NA	NA	0
ENSG00000078399.19	365.29	-0.508179	0.0390298	HOXA9	all genes	1072.24	-0.0965831	0.588715	104.031	-0.608962	0.190554	TE_down	-1.4086	NA	NA	NA
ENSG00000115758.13	646.614	-0.77581	0.0390298	ODC1	all genes	5622.76	0.224813	0.0184165	32.6229	-0.53893	0.710315	TE_down	-1.4086	ODC1	-0.5	0.3
ENSG00000198887.9	228.506	0.840167	0.0390729	SMC5	all genes	1304.75	-0.264179	0.104932	39.3127	0.571738	0.610388	TE_up	-1.40812	NA	NA	0
ENSG00000110046.13	185.153	-0.846354	0.039131	ATG2A	all genes	1177.72	0.593148	4.12075e-07	26.9733	-0.255543	0.912105	TE_down	-1.40748	NA	NA	NA
ENSG00000205302.7	227.488	0.697749	0.0391344	SNX2	all genes	990.744	-0.283253	0.0662387	51.689	0.414255	0.713504	TE_up	-1.40744	NA	NA	0
ENSG00000159086.15	159.291	1.09166	0.0391921	PAXBP1	all genes	1093.5	-0.263688	0.116538	19.9047	0.800365	0.629278	TE_up	-1.4068	NA	NA	0
ENSG00000114867.20	1985.64	-0.348644	0.039234	EIF4G1	all genes	11736	0.602266	4.01095e-16	325.859	0.254157	0.486521	TE_down	-1.40634	NA	NA	NA
ENSG00000198363.18	1062.47	-0.361531	0.039234	ASPH	all genes	5725.72	0.0256415	0.848929	196.539	-0.340829	0.401779	TE_down	-1.40634	NA	NA	NA
ENSG00000105254.12	425.139	-0.610561	0.0392943	TBCB	all genes	1326.47	0.230947	0.145948	117.933	-0.3785	0.545649	TE_down	-1.40567	NA	NA	NA
ENSG00000123136.15	273.977	0.619779	0.0395072	DDX39A	all genes	852.565	-0.530069	0.000255805	76.0872	0.0815441	0.959264	TE_up	-1.40332	NA	NA	0
ENSG00000182149.21	267.669	0.605162	0.0396521	IST1	all genes	1156.34	-0.20253	0.161317	61.2025	0.409753	0.693341	TE_up	-1.40173	NA	NA	0
ENSG00000170606.15	984.014	0.384392	0.039708	HSPA4	all genes	4500.18	0.122142	0.270382	214.938	0.501775	0.0759401	TE_up	-1.40112	NA	NA	0
ENSG00000162300.13	143.778	-0.807398	0.0397556	ZFPL1	all genes	594.64	0.625728	7.46355e-05	33.9589	-0.180108	0.939567	TE_down	-1.4006	NA	NA	NA
ENSG00000020256.20	135.727	-1.01328	0.039907	ZFP64	all genes	872.797	0.22957	0.153976	19.3541	-0.787796	0.64306	TE_down	-1.39895	NA	NA	NA
ENSG00000182173.13	183.587	-0.889925	0.040007	TSEN54	all genes	1129.21	0.371467	0.00830504	28.2845	-0.529046	0.737922	TE_down	-1.39786	NA	NA	NA
ENSG00000165724.6	142.78	-1.33483	0.0403047	ZMYND19	all genes	1140.47	0.403376	0.00446387	11.3283	-0.932645	0.70147	TE_down	-1.39464	NA	NA	NA
ENSG00000153179.13	202.357	-0.841074	0.0403115	RASSF3	all genes	1143.13	-0.132784	0.451428	35.251	-0.980954	0.238637	TE_down	-1.39457	NA	NA	NA
ENSG00000130340.16	474.885	-0.552943	0.0403471	SNX9	all genes	2933.1	0.435314	4.91774e-06	72.7214	-0.127518	0.936832	TE_down	-1.39419	NA	NA	NA
ENSG00000134278.15	164.054	-1.04977	0.0404472	SPIRE1	all genes	1181.17	0.280295	0.0485495	18.2573	-0.771476	0.677475	TE_down	-1.39311	NA	NA	NA
ENSG00000156469.9	154.272	0.807338	0.0406233	MTERF3	all genes	644.508	0.160922	0.432029	36.2015	0.956364	0.23625	TE_up	-1.39122	NA	NA	0
ENSG00000165731.20	121.444	-1.04177	0.0406233	RET	all genes	714.902	0.0348714	0.882226	19.9905	-1.03187	0.459692	TE_down	-1.39122	NA	NA	NA
ENSG00000143862.8	226.26	-0.694349	0.0407664	ARL8A	all genes	806.58	0.39826	0.00998504	58.668	-0.310473	0.802378	TE_down	-1.3897	NA	NA	NA
ENSG00000128829.12	732.41	-0.59914	0.0409461	EIF2AK4	all genes	6015.28	0.458912	6.12587e-09	51.4585	-0.13449	0.942481	TE_down	-1.38779	NA	NA	NA
ENSG00000151883.18	141.335	1.10456	0.0410426	PARP8	all genes	977.783	-0.356104	0.0171908	17.3482	0.715152	0.723477	TE_up	-1.38677	NA	NA	0
ENSG00000205339.10	760.558	0.571107	0.0410426	IPO7	all genes	5805.37	-0.0925055	0.447171	71.2468	0.47831	0.536362	TE_up	-1.38677	NA	NA	0
ENSG00000165169.11	182.441	0.753712	0.0414755	DYNLT3	all genes	769.864	-0.249088	0.156478	42.4603	0.498413	0.67334	TE_up	-1.38221	NA	NA	0
ENSG00000156639.12	170.786	-0.794074	0.0415172	ZFAND3	all genes	761.061	0.343843	0.038394	38.0901	-0.455406	0.737922	TE_down	-1.38177	NA	NA	NA
ENSG00000087448.11	201.431	-0.755399	0.0416394	KLHL42	all genes	1105.07	0.298584	0.0296323	36.4814	-0.446923	0.753824	TE_down	-1.3805	NA	NA	NA
ENSG00000185504.17	174.984	-0.900158	0.0417133	FAAP100	all genes	1140.85	0.26779	0.0556153	24.3243	-0.642336	0.687511	TE_down	-1.37973	NA	NA	NA
ENSG00000113732.9	198.167	0.656579	0.0418428	ATP6V0E1	all genes	535.462	-0.324614	0.0885127	58.3731	0.325442	0.783098	TE_up	-1.37838	NA	NA	0
ENSG00000104341.17	1142.56	-0.383166	0.0418588	LAPTM4B	all genes	3017.09	0.0916054	0.521768	339.228	-0.295181	0.297716	TE_down	-1.37821	NA	NA	NA
ENSG00000167881.15	514.041	0.443296	0.0418961	SRP68	all genes	2124.17	-0.198018	0.0929671	121.451	0.241291	0.755079	TE_up	-1.37783	NA	NA	0
ENSG00000054523.17	356.974	-0.674382	0.0421829	KIF1B	all genes	2439.51	0.41263	5.1603e-05	45.1001	-0.271627	0.85741	TE_down	-1.37486	NA	NA	NA
ENSG00000165138.18	177.138	-0.997317	0.0421829	ANKS6	all genes	1265.77	0.466498	0.000256498	20.1339	-0.515919	0.801242	TE_down	-1.37486	NA	NA	NA
ENSG00000112249.14	420.997	0.589711	0.0421894	ASCC3	all genes	2518.06	0.107524	0.429268	67.8224	0.685455	0.257201	TE_up	-1.3748	NA	NA	0
ENSG00000254470.3	218.792	-0.953325	0.0422342	AP5B1	all genes	1691.3	0.725253	8.87516e-13	19.6981	-0.243872	0.936832	TE_down	-1.37434	NA	NA	NA
ENSG00000019144.19	305.585	-0.658363	0.042249	PHLDB1	all genes	1757.79	0.147717	0.280508	52.0058	-0.519802	0.627557	TE_down	-1.37418	NA	NA	NA
ENSG00000141985.9	231.84	-0.831266	0.0423532	SH3GL1	all genes	1131.18	0.0309073	0.887157	47.6715	-0.81373	0.30311	TE_down	-1.37311	NA	NA	NA
ENSG00000177565.17	735.811	0.495998	0.0424783	TBL1XR1	all genes	4424.63	0.141311	0.238851	117.599	0.633764	0.0946246	TE_up	-1.37183	NA	NA	0
ENSG00000109787.13	122.309	-1.00305	0.042605	KLF3	all genes	739.835	0.408421	0.00801024	19.3517	-0.599054	0.758889	TE_down	-1.37054	NA	NA	NA
ENSG00000120265.17	335.872	0.533668	0.042741	PCMT1	all genes	891.993	-0.244492	0.123719	99.5708	0.278904	0.749065	TE_up	-1.36916	NA	NA	0
ENSG00000161010.15	68.4067	1.25587	0.0428072	MRNIP	all genes	288.218	-0.491496	0.060683	15.9393	0.754884	0.705368	TE_up	-1.36848	NA	NA	0
ENSG00000134419.15	1176.13	0.433071	0.0430138	RPS15A	all genes	8990.21	-0.129379	0.171507	109.602	0.299504	0.693459	TE_up	-1.36639	NA	NA	0
ENSG00000154358.21	219.82	-1.0124	0.043198	OBSCN	all genes	1676.35	-0.117722	0.449337	20.6125	-1.13662	0.358555	TE_down	-1.36454	NA	NA	NA
ENSG00000198712.1	7335.36	0.55698	0.0432272	MT-CO2	all genes	53655.9	-0.0432977	0.901721	782.503	0.512712	1.55404e-05	TE_up	-1.36424	NA	NA	0
ENSG00000172500.12	447.628	-0.528087	0.0432451	FIBP	all genes	2607.16	0.277787	0.00671338	74.9231	-0.248808	0.81882	TE_down	-1.36406	NA	NA	NA
ENSG00000092140.16	124.361	0.936922	0.0436133	G2E3	all genes	674.711	-0.27152	0.122433	22.8351	0.654369	0.685608	TE_up	-1.36038	NA	NA	0
ENSG00000167685.15	63.9501	-1.38543	0.0437975	ZNF444	all genes	336.732	0.333886	0.178386	12.1509	-1.06198	0.629278	TE_down	-1.35855	NA	NA	NA
ENSG00000171530.14	184.039	0.781629	0.0437975	TBCA	all genes	1027.88	-0.242917	0.103805	32.5955	0.538373	0.694763	TE_up	-1.35855	NA	NA	0
ENSG00000204267.15	522.921	-0.441222	0.0437975	TAP2	all genes	1724.25	0.477704	7.716e-06	141.394	0.0348707	0.981752	TE_down	-1.35855	NA	NA	NA
ENSG00000106290.15	287.603	-0.695853	0.0438509	TAF6	all genes	1820.8	0.22	0.0735366	42.1887	-0.487763	0.693341	TE_down	-1.35802	NA	NA	NA
ENSG00000165312.6	64.9113	-1.51418	0.043952	OTUD1	all genes	395.027	0.638066	0.00392405	10.1751	-0.866123	0.74933	TE_down	-1.35702	NA	NA	NA
ENSG00000172830.13	225.637	-0.714958	0.0440082	SSH3	all genes	1150.32	0.311036	0.0273032	44.4349	-0.406669	0.74933	TE_down	-1.35647	NA	NA	NA
ENSG00000113119.12	64.1596	-1.31819	0.0440233	TMCO6	all genes	338.112	0.342309	0.156302	12.1756	-0.98507	0.668849	TE_down	-1.35632	NA	NA	NA
ENSG00000130545.16	84.7781	-1.11462	0.0440434	CRB3	all genes	329.557	0.448909	0.0672562	20.8672	-0.67706	0.700396	TE_down	-1.35612	NA	NA	NA
ENSG00000144713.13	2032.95	0.398875	0.0441536	RPL32	all genes	16199.2	-0.0157713	0.902565	162.68	0.377615	0.402046	TE_up	-1.35503	NA	NA	0
ENSG00000139350.11	167.483	0.875448	0.0441804	NEDD1	all genes	812.866	-0.216519	0.258531	34.6634	0.644221	0.590093	TE_up	-1.35477	NA	NA	0
ENSG00000160087.20	166.775	-0.814465	0.0441804	UBE2J2	all genes	770.48	0.403135	0.0107037	36.0932	-0.398784	0.795654	TE_down	-1.35477	NA	NA	NA
ENSG00000198826.11	176.004	1.17662	0.0441804	ARHGAP11A	all genes	1421.76	-0.30782	0.0170485	13.2744	0.828478	0.720131	TE_up	-1.35477	NA	NA	0
ENSG00000072134.15	92.2928	-1.15625	0.0442211	EPN2	all genes	543.244	0.278915	0.156467	15.2041	-0.883713	0.649737	TE_down	-1.35437	NA	NA	NA
ENSG00000138069.18	324.5	0.6031	0.0442211	RAB1A	all genes	1217.11	-0.293547	0.0356192	81.7032	0.295883	0.771725	TE_up	-1.35437	NA	NA	0
ENSG00000171204.12	114.755	1.01357	0.0444003	TMEM126B	all genes	410.831	-0.161012	0.519286	29.7037	0.847062	0.723477	TE_up	-1.35261	NA	NA	0
ENSG00000005700.15	277.646	0.777932	0.044413	IBTK	all genes	1928.4	0.163851	0.213917	33.8453	0.942868	0.277945	TE_up	-1.35249	NA	NA	0
ENSG00000250644.3	1283.89	-0.38218	0.0444574	AC068580.4	all genes	3538.11	0.0565736	0.707279	375.149	-0.32796	0.190998	TE_down	-1.35206	NA	NA	NA
ENSG00000144579.7	160.212	-0.958673	0.0445423	CTDSP1	all genes	1017.68	0.157278	0.336011	23.3543	-0.768162	0.637985	TE_down	-1.35123	NA	NA	NA
ENSG00000184500.16	106.474	-1.0728	0.0445423	PROS1	all genes	602.704	0.118985	0.602077	18.5129	-0.959142	0.53388	TE_down	-1.35123	NA	NA	NA
ENSG00000148908.15	275.468	-0.658625	0.0445582	RGS10	all genes	1551.19	0.196834	0.142635	48.2591	-0.462592	0.682717	TE_down	-1.35107	NA	NA	NA
ENSG00000159685.11	117.788	-0.915883	0.0446003	CHCHD6	all genes	397.704	0.442081	0.0442039	31.4476	-0.475243	0.753824	TE_down	-1.35066	NA	NA	NA
ENSG00000170627.11	302.639	0.558981	0.0447325	GTSF1	all genes	1083.18	-0.453277	0.00036056	78.2895	0.0909749	0.955809	TE_up	-1.34938	NA	NA	0
ENSG00000100413.17	65.2554	1.35631	0.0447693	POLR3H	all genes	375.679	-0.109834	0.698268	11.1168	1.28448	0.527377	TE_up	-1.34902	NA	NA	0
ENSG00000148290.10	223.606	-0.770578	0.0448114	SURF1	all genes	961.047	0.163072	0.399882	51.2922	-0.603464	0.50144	TE_down	-1.34861	NA	NA	NA
ENSG00000181904.9	202.09	-0.770037	0.0448114	C5orf24	all genes	1166.59	0.164144	0.282298	34.2288	-0.593063	0.650063	TE_down	-1.34861	NA	NA	NA
ENSG00000204839.9	193.201	-0.774136	0.0448114	MROH6	all genes	796.546	0.181632	0.337746	45.6851	-0.596372	0.572468	TE_down	-1.34861	NA	NA	NA
ENSG00000065308.5	141.629	-0.904683	0.0452397	TRAM2	all genes	779.896	0.805309	6.40567e-09	25.5739	-0.0854343	0.980335	TE_down	-1.34448	NA	NA	NA
ENSG00000166348.18	138.069	0.938126	0.0452397	USP54	all genes	849.751	-0.435047	0.00208556	21.2339	0.491262	0.799628	TE_up	-1.34448	NA	NA	0
ENSG00000169251.12	241.432	0.663126	0.0452397	NMD3	all genes	1170.54	-0.147981	0.345249	50.0159	0.52704	0.617745	TE_up	-1.34448	NA	NA	0
ENSG00000186635.14	276.843	-0.706445	0.0452397	ARAP1	all genes	1785.78	0.272931	0.0203768	39.2761	-0.430547	0.749532	TE_down	-1.34448	NA	NA	NA
ENSG00000153487.12	101.844	-1.05945	0.0452618	ING1	all genes	530.133	0.446197	0.0167456	19.6122	-0.599602	0.762602	TE_down	-1.34427	NA	NA	NA
ENSG00000164930.12	340.917	0.576965	0.0452771	FZD6	all genes	1832.61	0.020306	0.909254	63.3301	0.599598	0.391414	TE_up	-1.34412	NA	NA	0
ENSG00000115317.11	122.936	-0.940631	0.0452848	HTRA2	all genes	515.523	0.390558	0.0537506	28.7336	-0.551488	0.720131	TE_down	-1.34405	NA	NA	NA
ENSG00000131759.18	134.771	-0.978431	0.0453162	RARA	all genes	757.291	0.502361	0.00150402	23.6971	-0.461398	0.816031	TE_down	-1.34375	NA	NA	NA
ENSG00000198805.11	284.655	0.715096	0.0453529	PNP	all genes	758.64	-0.077526	0.765033	84.3111	0.633174	0.228213	TE_up	-1.34339	NA	NA	0
ENSG00000254858.10	110.737	-0.830705	0.0453529	MPV17L2	all genes	265.162	0.529906	0.0283741	33.993	-0.315631	0.855825	TE_down	-1.34339	NA	NA	NA
ENSG00000182512.5	181.335	-0.722376	0.045393	GLRX5	all genes	515.292	0.246375	0.249012	52.3445	-0.47967	0.649555	TE_down	-1.34301	NA	NA	NA
ENSG00000159069.14	299.403	-0.756641	0.0454441	FBXW5	all genes	2182.34	0.357	0.000592294	32.2622	-0.414367	0.797974	TE_down	-1.34252	NA	NA	NA
ENSG00000140474.14	110.448	-1.22385	0.0454675	AC091230.1	all genes	788.137	0.680045	2.3731e-06	12.61	-0.54576	0.84446	TE_down	-1.3423	NA	NA	NA
ENSG00000168792.5	61.0208	-1.46796	0.0455827	ABHD15	all genes	355.841	0.578755	0.00841393	10.1901	-0.926821	0.738114	TE_down	-1.3412	NA	NA	NA
ENSG00000116251.11	298.295	0.63472	0.0457559	RPL22	all genes	107.247	-0.424018	0.335555	116.338	0.203107	0.815302	TE_up	-1.33955	NA	NA	0
ENSG00000171159.5	233.557	-0.663313	0.0457772	C9orf16	all genes	975.611	0.188656	0.262095	54.7292	-0.482629	0.627616	TE_down	-1.33935	NA	NA	NA
ENSG00000228474.6	340.789	0.583357	0.0459933	OST4	all genes	450.324	-0.214261	0.377352	119.57	0.3595	0.564711	TE_up	-1.33731	NA	NA	0
ENSG00000139117.14	63.2612	1.19489	0.0460267	CPNE8	all genes	253.716	0.161609	0.620374	15.2832	1.34418	0.30621	TE_up	-1.33699	NA	NA	0
ENSG00000119878.6	95.2836	0.955939	0.0461103	CRIPT	all genes	177.755	-0.528874	0.0946147	31.3174	0.438779	0.787545	TE_up	-1.3362	NA	NA	0
ENSG00000159352.15	349.591	0.552592	0.0461229	PSMD4	all genes	1492.89	-0.405557	0.000672347	80.597	0.147747	0.914526	TE_up	-1.33608	NA	NA	0
ENSG00000172262.11	182.31	1.06972	0.0461342	ZNF131	all genes	1364.33	0.532702	1.09448e-05	18.2642	1.59387	0.114629	TE_up	-1.33598	NA	NA	0
ENSG00000111845.5	145.488	0.846942	0.0463098	PAK1IP1	all genes	543.837	0.0568436	0.838451	36.7448	0.903145	0.269055	TE_up	-1.33433	NA	NA	0
ENSG00000126653.18	104.925	0.964749	0.0464251	NSRP1	all genes	449.702	-0.368474	0.0789769	24.1341	0.585146	0.723477	TE_up	-1.33325	NA	NA	0
ENSG00000139146.14	162.105	0.817375	0.0465252	SINHCAF	all genes	905.759	-0.128538	0.472939	28.7005	0.678189	0.608656	TE_up	-1.33231	NA	NA	0
ENSG00000047410.14	1110.09	0.387891	0.0465259	TPR	all genes	5573.53	0.371176	3.00876e-05	222.402	0.756452	0.000314818	TE_up	-1.3323	NA	NA	0
ENSG00000110925.7	203.574	-1.01381	0.0465534	CSRNP2	all genes	1598.54	0.951796	2.341e-18	17.3334	-0.0618199	0.989865	TE_down	-1.33205	NA	NA	NA
ENSG00000138642.14	107.208	0.915447	0.0465534	HERC6	all genes	391.158	0.459252	0.0239488	27.4982	1.36858	0.0831619	TE_up	-1.33205	NA	NA	0
ENSG00000198792.13	321.58	-0.798595	0.046585	TMEM184B	all genes	2254.01	0.395541	0.00132554	38.3382	-0.397552	0.792353	TE_down	-1.33175	NA	NA	NA
ENSG00000198055.11	251.557	-1.00186	0.0465851	GRK6	all genes	2047.39	0.87272	1.6343e-17	18.4885	-0.137373	0.969235	TE_down	-1.33175	NA	NA	NA
ENSG00000172380.6	177.925	0.751282	0.0466021	GNG12	all genes	442.644	-0.137788	0.602077	54.0013	0.622033	0.456964	TE_up	-1.33159	NA	NA	0
ENSG00000105438.9	979.47	0.373274	0.0466376	KDELR1	all genes	2449.84	-0.126602	0.318682	296.572	0.246883	0.554623	TE_up	-1.33126	NA	NA	0
ENSG00000181588.16	293.963	-1.16419	0.0466376	MEX3D	all genes	2602.12	0.661904	1.11771e-10	13.0313	-0.508714	0.855796	TE_down	-1.33126	NA	NA	NA
ENSG00000198824.7	295.599	-0.669218	0.0466376	CHAMP1	all genes	1775.63	0.674948	3.2012e-10	47.3391	0.0112326	0.99582	TE_down	-1.33126	NA	NA	NA
ENSG00000116786.13	362.745	-0.956385	0.0467328	PLEKHM2	all genes	3158.46	1.22581	6.00592e-45	18.3348	0.270646	0.928189	TE_down	-1.33038	NA	NA	NA
ENSG00000140391.15	456.716	-0.489745	0.0468082	TSPAN3	all genes	1698.67	0.150617	0.290665	115.546	-0.343988	0.605699	TE_down	-1.32968	NA	NA	NA
ENSG00000179364.13	269.967	-1.04342	0.0468353	PACS2	all genes	2274.12	0.55014	2.09134e-07	16.6658	-0.503161	0.827028	TE_down	-1.32943	NA	NA	NA
ENSG00000118246.14	110.682	0.941136	0.0468439	FASTKD2	all genes	488.322	-0.14009	0.568605	24.9066	0.782591	0.564692	TE_up	-1.32935	NA	NA	0
ENSG00000163104.17	205.652	0.78124	0.0468439	SMARCAD1	all genes	1133.97	-0.128218	0.448554	37.0356	0.632506	0.605699	TE_up	-1.32935	NA	NA	0
ENSG00000142676.14	3002.49	0.282132	0.0470035	RPL11	all genes	20061.5	-0.173132	0.0399062	397.404	0.108346	0.825413	TE_up	-1.32787	NA	NA	0
ENSG00000169609.14	41.2328	1.4006	0.0470056	C15orf40	all genes	136.382	-0.386002	0.315998	11.1366	1.01201	0.650078	TE_up	-1.32785	NA	NA	0
ENSG00000163374.19	210.254	-0.872771	0.0471171	YY1AP1	all genes	1502.66	0.835523	2.12446e-15	23.9315	-0.0605741	0.985934	TE_down	-1.32682	NA	NA	NA
ENSG00000118965.14	76.4168	1.10171	0.0472511	WDR35	all genes	360.067	-0.514198	0.0136385	16.25	0.601954	0.787542	TE_up	-1.32559	NA	NA	0
ENSG00000090971.5	102.082	-1.11869	0.0473746	NAT14	all genes	450.254	0.309397	0.212941	22.9445	-0.817086	0.567291	TE_down	-1.32445	NA	NA	NA
ENSG00000113552.16	204.229	0.617578	0.0475666	GNPDA1	all genes	509.8	-0.147628	0.521447	61.8857	0.464839	0.605699	TE_up	-1.3227	NA	NA	0
ENSG00000181222.17	485.243	0.470752	0.0476646	POLR2A	all genes	2090.95	-0.0639068	0.685842	111.191	0.40188	0.497893	TE_up	-1.3218	NA	NA	0
ENSG00000181852.18	126.136	-1.1302	0.0477834	RNF41	all genes	840.276	0.00983651	0.969455	16.7808	-1.11613	0.460562	TE_down	-1.32072	NA	NA	NA
ENSG00000143493.13	175.365	0.801638	0.047844	INTS7	all genes	927.606	-0.152541	0.40292	33.1844	0.648843	0.585549	TE_up	-1.32017	NA	NA	0
ENSG00000026297.15	144.269	-0.837847	0.0478477	RNASET2	all genes	718.645	0.0570086	0.803798	29.0689	-0.780106	0.509327	TE_down	-1.32014	NA	NA	NA
ENSG00000006451.8	110.108	-1.03653	0.0479499	RALA	all genes	642.127	0.178654	0.370406	18.3795	-0.852291	0.611764	TE_down	-1.31921	NA	NA	NA
ENSG00000113719.16	305.395	-0.729607	0.0479937	ERGIC1	all genes	1435.54	0.169144	0.333476	65.0604	-0.556763	0.479021	TE_down	-1.31882	NA	NA	NA
ENSG00000135341.18	286.447	-0.734146	0.0480607	MAP3K7	all genes	1989.29	0.257455	0.0265968	34.8706	-0.482173	0.73138	TE_down	-1.31821	NA	NA	NA
ENSG00000173575.22	400.32	0.675518	0.0480607	CHD2	all genes	2565.58	-0.260966	0.0254363	57.463	0.430294	0.702315	TE_up	-1.31821	NA	NA	0
ENSG00000250264.1	493.099	-0.44413	0.0480607	AL669918.1	all genes	1578.26	0.484678	1.06517e-05	135.272	0.0393021	0.9788	TE_down	-1.31821	NA	NA	NA
ENSG00000130304.17	178.768	-0.784124	0.0481161	SLC27A1	all genes	811.508	-0.0179739	0.943688	39.2366	-0.794291	0.374053	TE_down	-1.31771	NA	NA	NA
ENSG00000179604.10	246.169	-0.670213	0.0481161	CDC42EP4	all genes	1148.43	0.355397	0.0107329	52.8181	-0.314469	0.802474	TE_down	-1.31771	NA	NA	NA
ENSG00000070061.15	264.783	0.647393	0.0483701	ELP1	all genes	1365.91	-0.094464	0.572088	51.5236	0.551719	0.565667	TE_up	-1.31542	NA	NA	0
ENSG00000140988.16	4485.3	-0.480689	0.0485368	RPS2	all genes	41426.4	-0.0323125	0.8156	126.966	-0.519341	0.233832	TE_down	-1.31393	NA	NA	NA
ENSG00000171861.11	60.3449	-1.25047	0.0485368	MRM3	all genes	214.083	0.0582407	0.886116	15.6705	-1.20979	0.423066	TE_down	-1.31393	NA	NA	NA
ENSG00000178209.15	3004.88	-0.330087	0.0485374	PLEC	all genes	16955.9	0.120382	0.268312	525.055	-0.212183	0.424327	TE_down	-1.31392	NA	NA	NA
ENSG00000006607.14	166.401	0.795513	0.0485544	FARP2	all genes	781.698	-0.321296	0.0548333	35.4882	0.465825	0.741561	TE_up	-1.31377	NA	NA	0
ENSG00000126226.22	195.427	0.688499	0.0487307	PCID2	all genes	697.645	-0.253569	0.155992	50.6656	0.425848	0.7157	TE_up	-1.3122	NA	NA	0
ENSG00000004700.16	145.698	0.773802	0.0487737	RECQL	all genes	604.398	-0.236847	0.211197	34.3388	0.526436	0.696981	TE_up	-1.31181	NA	NA	0
ENSG00000116670.15	303.982	-0.610163	0.0488559	MAD2L2	all genes	1547.82	0.298254	0.0139422	59.9441	-0.324301	0.791278	TE_down	-1.31108	NA	NA	NA
ENSG00000114503.11	179.237	0.722822	0.0490178	NCBP2	all genes	493.628	-0.370201	0.0662387	52.413	0.342854	0.785543	TE_up	-1.30965	NA	NA	0
ENSG00000175581.14	90.1909	1.13599	0.0490519	MRPL48	all genes	305.485	-0.431501	0.117004	24.0615	0.714105	0.634131	TE_up	-1.30934	NA	NA	0
ENSG00000167646.13	169.534	0.734997	0.0490639	DNAAF3	all genes	571.211	-0.284898	0.1452	45.3379	0.455195	0.702248	TE_up	-1.30924	NA	NA	0
ENSG00000104325.7	183.56	0.673018	0.0491108	DECR1	all genes	648.44	-0.362585	0.0300975	47.849	0.297924	0.826293	TE_up	-1.30882	NA	NA	0
ENSG00000254685.6	41.1769	1.40582	0.0491108	FPGT	all genes	159.423	-0.57304	0.0720189	10.1707	0.850172	0.749065	TE_up	-1.30882	NA	NA	0
ENSG00000080986.13	64.7659	1.19856	0.0491277	NDC80	all genes	317.215	-0.874028	1.6472e-05	13.2679	0.320521	0.928047	TE_up	-1.30867	NA	NA	0
ENSG00000154767.14	239.927	0.640021	0.0492578	XPC	all genes	1002.92	-0.230885	0.139103	56.2331	0.404839	0.710315	TE_up	-1.30753	NA	NA	0
ENSG00000149923.14	545.716	-0.456954	0.0494054	PPP4C	all genes	2479.15	0.0843073	0.549392	119.742	-0.378431	0.530657	TE_down	-1.30623	NA	NA	NA
ENSG00000197275.14	54.5659	1.3753	0.0494246	RAD54B	all genes	294.431	-0.469715	0.0477989	10.0839	0.875528	0.745466	TE_up	-1.30606	NA	NA	0
ENSG00000164091.12	254.17	0.622571	0.0496279	WDR82	all genes	1217.29	-0.108063	0.516335	53.2722	0.523479	0.590093	TE_up	-1.30427	NA	NA	0
ENSG00000109445.11	105.273	0.910208	0.0498459	ZNF330	all genes	421.207	-0.254427	0.263761	25.4474	0.649552	0.667687	TE_up	-1.30237	NA	NA	0
ENSG00000136146.15	177.767	0.709919	0.0498521	MED4	all genes	555.33	-0.270732	0.174454	49.3249	0.446874	0.696981	TE_up	-1.30232	NA	NA	0
ENSG00000159377.11	950.698	0.401868	0.0501306	PSMB4	all genes	3235.42	-0.254647	0.0211089	252.803	0.144223	0.808899	Not_significant	-1.2999	NA	NA	NA
ENSG00000196739.15	76.3193	-1.50017	0.0502082	COL27A1	all genes	509.929	-0.170824	0.472102	10.0856	-1.67091	0.372948	Not_significant	-1.29923	NA	NA	NA
ENSG00000166166.13	60.6184	-1.14454	0.0502478	TRMT61A	all genes	186.777	0.357854	0.266009	16.9056	-0.770051	0.700396	Not_significant	-1.29888	NA	NA	NA
ENSG00000235162.8	106.764	-0.996892	0.0502478	C12orf75	all genes	543.749	-0.0243001	0.929467	21.0269	-0.999788	0.497917	Not_significant	-1.29888	NA	NA	NA
ENSG00000100150.20	127.291	1.03199	0.0502558	DEPDC5	all genes	773.82	-0.270158	0.103827	19.9909	0.727287	0.820848	Not_significant	-1.29881	NA	NA	NA
ENSG00000197894.11	315.866	0.543829	0.0503986	ADH5	all genes	1174.8	-0.363969	0.00532963	79.9295	0.184439	0.882788	RNA_down	-1.29758	NA	0	0
ENSG00000152782.16	83.1032	-1.24679	0.050512	PANK1	all genes	509.435	0.169156	0.464616	12.8585	-1.07481	0.594649	Not_significant	-1.29661	NA	NA	NA
ENSG00000173145.11	178.367	0.716501	0.050512	NOC3L	all genes	710.212	-0.104936	0.626812	43.263	0.61975	0.53147	Not_significant	-1.29661	NA	NA	NA
ENSG00000040531.15	54.9437	1.29767	0.0506593	CTNS	all genes	240.557	-0.156345	0.647973	12.4407	1.11678	0.567011	Not_significant	-1.29534	NA	NA	NA
ENSG00000214160.10	204.809	-0.665348	0.0510404	ALG3	all genes	912.029	0.381073	0.00716768	45.7191	-0.284534	0.84446	RNA_up	-1.29209	NA	0	0
ENSG00000100938.17	221.674	0.685797	0.0511564	GMPR2	all genes	1145.41	-0.225459	0.121428	43.0376	0.471563	0.701927	Not_significant	-1.2911	NA	NA	NA
ENSG00000136051.14	239.497	0.961103	0.0512731	WASHC4	all genes	1141.54	0.00802239	0.974593	50.4477	0.983175	0.603741	Not_significant	-1.29011	NA	NA	NA
ENSG00000103152.11	151.209	-0.866405	0.0512737	MPG	all genes	779.337	0.52757	0.000667283	29.4402	-0.337154	0.855825	RNA_up	-1.29011	NA	0	0
ENSG00000197858.11	246.923	-0.76218	0.051431	GPAA1	all genes	1382.63	0.630312	1.46798e-06	43.6202	-0.139766	0.942481	RNA_up	-1.28878	NA	0	0
ENSG00000096070.19	340.858	-0.8755	0.051455	BRPF3	all genes	2868.69	1.24343	4.72891e-48	21.2704	0.347407	0.882788	RNA_up	-1.28857	NA	0	0
ENSG00000157107.14	136.178	0.81428	0.0516145	FCHO2	all genes	614.01	-0.321735	0.069908	30.0942	0.501924	0.742445	Not_significant	-1.28723	NA	NA	NA
ENSG00000197265.9	155.95	-0.858101	0.0516145	GTF2E2	all genes	964.766	0.546859	1.99407e-05	23.8176	-0.305699	0.894703	RNA_up	-1.28723	NA	0	0
ENSG00000099194.6	4667.22	-0.402251	0.0517926	SCD	all genes	17582.9	0.269297	0.0123119	1172.16	-0.136169	0.603875	Not_significant	-1.28573	NA	NA	NA
ENSG00000118058.22	633.871	0.56348	0.0518461	KMT2A	all genes	4305.34	-0.237497	0.0376215	81.0541	0.321324	0.725928	Not_significant	-1.28528	NA	NA	NA
ENSG00000140332.16	151.139	-1.00284	0.0518461	TLE3	all genes	917.585	0.0139085	0.957863	23.7414	-0.992357	0.402179	Not_significant	-1.28528	NA	NA	NA
ENSG00000144645.14	322.206	-0.596805	0.0518461	OSBPL10	all genes	1858.7	0.229413	0.0567923	54.6542	-0.36464	0.752788	Not_significant	-1.28528	NA	NA	NA
ENSG00000147400.10	97.0552	0.891005	0.0518461	CETN2	all genes	255.387	-0.222705	0.466592	28.8779	0.664102	0.613797	Not_significant	-1.28528	NA	NA	NA
ENSG00000164347.18	117.862	0.984158	0.0518461	GFM2	all genes	644.297	-0.274012	0.125451	21.4398	0.724728	0.69602	Not_significant	-1.28528	NA	NA	NA
ENSG00000198242.14	779.747	1.04792	0.0518461	RPL23A	all genes	7363.15	-0.0795218	0.542922	15.5231	0.974162	0.577443	Not_significant	-1.28528	NA	NA	NA
ENSG00000117593.12	85.7026	0.9753	0.0524046	DARS2	all genes	337.597	-0.0447271	0.88913	20.9426	0.91734	0.498047	Not_significant	-1.28063	NA	NA	NA
ENSG00000124588.20	150.839	-0.853594	0.0524046	NQO2	all genes	882.7	0.209187	0.195617	25.0624	-0.642442	0.67901	Not_significant	-1.28063	NA	NA	NA
ENSG00000286192.1	49.8579	-1.35734	0.0525887	AC069288.1	all genes	74.9026	0.115594	0.866554	17.0953	-1.25376	0.34491	Not_significant	-1.27911	NA	NA	NA
ENSG00000006831.10	253.055	0.65666	0.0526039	ADIPOR2	all genes	1233.96	0.0227849	0.914508	52.1572	0.677201	0.358979	Not_significant	-1.27898	NA	NA	NA
ENSG00000213563.7	141.482	-0.733028	0.0526039	C8orf82	all genes	455.389	0.711148	4.29906e-05	38.7028	-0.0279155	0.995436	RNA_up	-1.27898	NA	0	0
ENSG00000271741.1	68.0219	1.24413	0.0526039	AC114490.2	all genes	374.829	-0.265786	0.256402	12.2662	1.01259	0.649555	Not_significant	-1.27898	NA	NA	NA
ENSG00000134255.14	155.376	0.747868	0.05265	CEPT1	all genes	518.739	-0.176054	0.442616	41.755	0.57192	0.596938	Not_significant	-1.2786	NA	NA	NA
ENSG00000109270.13	44.0093	1.44737	0.0527409	LAMTOR3	all genes	151.104	-0.19781	0.653129	11.6609	1.23291	0.51999	Not_significant	-1.27785	NA	NA	NA
ENSG00000197798.9	68.1562	1.2261	0.0530258	FAM118B	all genes	341.82	-0.128371	0.66921	13.6646	1.07901	0.554595	Not_significant	-1.27551	NA	NA	NA
ENSG00000128335.14	74.0815	1.0337	0.0530761	APOL2	all genes	274.572	-0.104124	0.753552	18.8005	0.921704	0.548704	Not_significant	-1.2751	NA	NA	NA
ENSG00000198786.2	22173.8	0.437243	0.0532952	MT-ND5	all genes	87801.8	-0.211226	0.401661	5395.17	0.223587	0.0628102	Not_significant	-1.27331	NA	NA	NA
ENSG00000099246.16	217.705	0.654079	0.0533705	RAB18	all genes	674.412	-0.0801013	0.725612	60.6512	0.586949	0.470877	Not_significant	-1.2727	NA	NA	NA
ENSG00000101843.19	112.379	1.07472	0.05342	PSMD10	all genes	362.789	-0.239696	0.414011	30.7082	0.821391	0.458103	Not_significant	-1.2723	NA	NA	NA
ENSG00000185344.14	155.994	-0.920082	0.0537568	ATP6V0A2	all genes	984.175	0.62922	3.39094e-06	23.0454	-0.310257	0.896428	RNA_up	-1.26957	NA	0	0
ENSG00000177556.12	365.517	0.480368	0.0538225	ATOX1	all genes	658.319	-0.0938848	0.680171	121.106	0.381009	0.505972	Not_significant	-1.26904	NA	NA	NA
ENSG00000028116.17	158.194	0.78623	0.0538875	VRK2	all genes	817.598	0.0395535	0.85933	30.7254	0.835015	0.438904	Not_significant	-1.26851	NA	NA	NA
ENSG00000165156.15	129.529	1.1122	0.053951	ZHX1	all genes	928.948	-0.069336	0.73677	14.5734	1.05223	0.586888	Not_significant	-1.268	NA	NA	NA
ENSG00000164466.13	575.392	0.475719	0.0540306	SFXN1	all genes	2089.47	-0.165903	0.229684	147.697	0.307964	0.605699	Not_significant	-1.26736	NA	NA	NA
ENSG00000062650.19	359.507	0.687048	0.0540893	WAPL	all genes	2451.28	-0.0361355	0.838765	45.6286	0.649217	0.459692	Not_significant	-1.26689	NA	NA	NA
ENSG00000120798.17	80.9012	1.35273	0.05425	NR2C1	all genes	450.404	-0.566436	0.0171287	14.381	0.768947	0.723477	Not_significant	-1.2656	NA	NA	NA
ENSG00000288053.1	196.027	-0.66381	0.05425	AC231657.3	all genes	874.5	0.663669	3.93107e-07	43.7264	-0.00120581	0.999156	RNA_up	-1.2656	NA	0	0
ENSG00000088986.11	284.489	0.589273	0.0542652	DYNLL1	all genes	1166.79	-0.167413	0.299992	67.5867	0.416803	0.643427	Not_significant	-1.26548	NA	NA	NA
ENSG00000269095.1	63.3902	-1.23465	0.0542802	AC010646.1	all genes	182.704	0.527073	0.101798	18.1936	-0.726674	0.710315	Not_significant	-1.26536	NA	NA	NA
ENSG00000141577.14	196.082	-0.893176	0.0544342	CEP131	all genes	1132.83	0.557621	0.000130048	33.1977	-0.347708	0.84446	RNA_up	-1.26413	NA	0	0
ENSG00000113810.16	316.436	0.5996	0.0546278	SMC4	all genes	1662.07	-0.621886	1.65389e-08	60.2533	-0.024658	0.994705	RNA_down	-1.26259	NA	0	0
ENSG00000151092.17	125.644	-0.926393	0.0546278	NGLY1	all genes	714.492	0.388261	0.0128537	21.7233	-0.574379	0.782652	Not_significant	-1.26259	NA	NA	NA
ENSG00000088930.8	677.337	0.377601	0.0547863	XRN2	all genes	2911.04	-0.225024	0.0292343	155.434	0.151452	0.852086	Not_significant	-1.26133	NA	NA	NA
ENSG00000158864.12	324.213	0.624223	0.0547863	NDUFS2	all genes	964.232	-0.282401	0.088201	91.9276	0.33912	0.696036	Not_significant	-1.26133	NA	NA	NA
ENSG00000142875.19	249.234	0.610554	0.0548329	PRKACB	all genes	1123.35	-0.12325	0.466068	55.0998	0.487066	0.609279	Not_significant	-1.26096	NA	NA	NA
ENSG00000166377.20	71.1075	1.29238	0.0548329	ATP9B	all genes	398.716	-0.219339	0.405848	12.5349	1.06455	0.597836	Not_significant	-1.26096	NA	NA	NA
ENSG00000256966.6	91.1379	1.06871	0.0549383	AL513165.2	all genes	338.369	-0.0748443	0.832609	23.1119	0.994443	0.383769	Not_significant	-1.26012	NA	NA	NA
ENSG00000076201.15	362.823	-0.525186	0.055087	PTPN23	all genes	1804.94	0.365113	0.000950384	73.2906	-0.15927	0.910728	RNA_up	-1.25895	NA	0	0
ENSG00000110717.13	579.014	-0.444451	0.055087	NDUFS8	all genes	1947.16	0.322658	0.00672896	154.95	-0.124838	0.889522	RNA_up	-1.25895	NA	0	0
ENSG00000128311.14	325.919	-0.681301	0.055087	TST	all genes	872.591	0.412771	0.0176434	96.3008	-0.267794	0.773497	Not_significant	-1.25895	NA	NA	NA
ENSG00000164151.12	418.606	0.671686	0.055087	ICE1	all genes	3059.54	-0.010423	0.950366	44.754	0.634518	0.550623	Not_significant	-1.25895	NA	NA	NA
ENSG00000182973.18	209.326	0.726679	0.0553453	CNOT10	all genes	1052.89	-0.135279	0.455735	41.827	0.589729	0.577443	Not_significant	-1.25692	NA	NA	NA
ENSG00000130762.15	184.156	-0.741885	0.0553662	ARHGEF16	all genes	1026.63	0.420892	0.00137377	32.7014	-0.318256	0.855825	RNA_up	-1.25676	NA	0	0
ENSG00000204386.11	125.874	-0.839153	0.0553662	NEU1	all genes	486.777	0.111585	0.661722	31.0764	-0.726103	0.550623	Not_significant	-1.25676	NA	NA	NA
ENSG00000278053.5	151.054	0.730149	0.0554384	DDX52	all genes	559.44	-0.283874	0.134365	38.3287	0.443955	0.747317	Not_significant	-1.25619	NA	NA	NA
ENSG00000060339.14	304.676	0.591216	0.0555729	CCAR1	all genes	1614.29	-0.503827	4.07175e-06	57.4646	0.0737918	0.971305	RNA_down	-1.25514	NA	0	0
ENSG00000112242.15	147.039	0.831122	0.0555729	E2F3	all genes	793.337	-0.0456268	0.840101	27.198	0.797838	0.509812	Not_significant	-1.25514	NA	NA	NA
ENSG00000146826.17	116.125	-1.09221	0.0555729	MAP11	all genes	763.244	0.363742	0.0276549	15.8959	-0.749759	0.720131	Not_significant	-1.25514	NA	NA	NA
ENSG00000167566.17	159.029	-0.923764	0.0555729	NCKAP5L	all genes	1048.28	0.212237	0.154552	21.6371	-0.736838	0.67334	Not_significant	-1.25514	NA	NA	NA
ENSG00000179151.13	145.932	0.783922	0.0555729	EDC3	all genes	561.318	-0.356658	0.0470549	36.1753	0.436066	0.783098	Not_significant	-1.25514	NA	NA	NA
ENSG00000126106.14	58.2093	-1.12852	0.0558266	TMEM53	all genes	177.516	0.42327	0.184059	16.3095	-0.695545	0.741969	Not_significant	-1.25316	NA	NA	NA
ENSG00000147224.12	152.396	0.772788	0.0558564	PRPS1	all genes	671.277	-0.127362	0.549991	34.3327	0.636806	0.59173	Not_significant	-1.25293	NA	NA	NA
ENSG00000132341.12	1073.99	0.456562	0.0559827	RAN	all genes	4799.23	-0.216577	0.0782042	239.014	0.237893	0.612037	Not_significant	-1.25195	NA	NA	NA
ENSG00000117543.21	69.1236	1.21926	0.0559976	DPH5	all genes	316.208	-0.201573	0.472557	15.0889	1.00533	0.605699	Not_significant	-1.25183	NA	NA	NA
ENSG00000104365.15	117.853	0.918576	0.0562026	IKBKB	all genes	630.82	-0.439287	0.00672896	21.9875	0.507002	0.797974	RNA_down	-1.25024	NA	0	0
ENSG00000114127.10	205.612	0.727991	0.0562778	XRN1	all genes	939.578	-0.348602	0.0282522	44.9192	0.378996	0.773549	Not_significant	-1.24966	NA	NA	NA
ENSG00000178952.11	1274.8	-0.378331	0.0563106	TUFM	all genes	5478.49	0.000526818	0.998173	292.463	-0.381079	0.198143	Not_significant	-1.24941	NA	NA	NA
ENSG00000267228.7	151.592	0.767826	0.0563953	AC012254.2	all genes	356.125	-0.0624475	0.847892	46.8611	0.711017	0.391414	Not_significant	-1.24876	NA	NA	NA
ENSG00000075426.12	239.86	-0.642966	0.0564257	FOSL2	all genes	1113.2	0.723573	5.08403e-09	51.75	0.072373	0.973795	RNA_up	-1.24852	NA	0	0
ENSG00000163191.6	600.204	0.4293	0.0564257	S100A11	all genes	1680.44	-0.0424189	0.813751	174.431	0.381778	0.368464	Not_significant	-1.24852	NA	NA	NA
ENSG00000163812.15	154.37	-1.2444	0.0564257	ZDHHC3	all genes	1267.83	0.239447	0.0781163	10.8202	-1.00017	0.682717	Not_significant	-1.24852	NA	NA	NA
ENSG00000144028.15	1404.32	0.270052	0.0565982	SNRNP200	all genes	6193.85	-0.158482	0.0891061	315.822	0.108067	0.850327	Not_significant	-1.2472	NA	NA	NA
ENSG00000196562.14	164.289	-0.879075	0.0565982	SULF2	all genes	1078.03	0.299656	0.028079	22.5614	-0.596083	0.741682	Not_significant	-1.2472	NA	NA	NA
ENSG00000154710.17	121.373	0.852142	0.0566223	RABGEF1	all genes	580.844	-0.342375	0.0539804	25.4497	0.506888	0.766596	Not_significant	-1.24701	NA	NA	NA
ENSG00000047188.16	108.503	1.05905	0.0566308	YTHDC2	all genes	689.809	-0.338175	0.0440805	15.7973	0.694201	0.744251	Not_significant	-1.24695	NA	NA	NA
ENSG00000131626.18	566.597	-0.610033	0.0566308	PPFIA1	all genes	4422.15	0.564928	9.17715e-11	49.2454	-0.0451039	0.984291	RNA_up	-1.24695	NA	0	0
ENSG00000286070.1	402.979	0.504741	0.0566308	GGT1	all genes	1282.9	-0.230618	0.116889	110.796	0.270363	0.736666	Not_significant	-1.24695	NA	NA	NA
ENSG00000197930.13	358.743	-0.572712	0.0566358	ERO1A	all genes	2095.2	0.018966	0.911838	59.7611	-0.549208	0.518294	Not_significant	-1.24691	NA	NA	NA
ENSG00000152193.8	134.713	0.775838	0.0566678	OBI1	all genes	552.044	-0.277581	0.143816	32.0284	0.509734	0.725928	Not_significant	-1.24666	NA	NA	NA
ENSG00000177663.14	202.26	-0.694693	0.0566678	IL17RA	all genes	957.847	0.362047	0.012413	42.8085	-0.342092	0.812504	Not_significant	-1.24666	NA	NA	NA
ENSG00000065183.16	273.507	0.615817	0.0568	WDR3	all genes	1184.09	-0.10793	0.53616	62.4418	0.49099	0.592856	Not_significant	-1.24565	NA	NA	NA
ENSG00000164904.18	435.803	0.535481	0.0568	ALDH7A1	all genes	1489.97	-0.310395	0.0177231	115.599	0.217701	0.808899	Not_significant	-1.24565	NA	NA	NA
ENSG00000064300.9	54.7075	-1.29092	0.0569296	NGFR	all genes	242.362	0.0258567	0.948438	12.2462	-1.25004	0.517579	Not_significant	-1.24466	NA	NA	NA
ENSG00000109189.13	193.038	0.775654	0.0570269	USP46	all genes	1164.9	-0.582654	1.92146e-06	30.6156	0.200106	0.933496	RNA_down	-1.24392	NA	0	0
ENSG00000138443.16	197.3	-0.794814	0.0570269	ABI2	all genes	1158.99	-0.224383	0.132812	32.5624	-1.01795	0.244647	Not_significant	-1.24392	NA	NA	NA
ENSG00000067057.17	1443.49	-0.294431	0.0570351	PFKP	all genes	4605.73	0.0618237	0.625308	396.271	-0.238027	0.440897	Not_significant	-1.24386	NA	NA	NA
ENSG00000131773.14	85.2858	-1.07596	0.0570658	KHDRBS3	all genes	456.018	0.577932	0.00157496	15.9351	-0.516222	0.826841	RNA_up	-1.24362	NA	0	0
ENSG00000101868.11	102.296	1.00587	0.0572971	POLA1	all genes	572.074	-0.429426	0.0133983	18.0838	0.562721	0.792326	Not_significant	-1.24187	NA	NA	NA
ENSG00000090776.6	79.6406	-1.14137	0.0574878	EFNB1	all genes	409.612	0.318841	0.161249	15.5272	-0.812559	0.689867	Not_significant	-1.24042	NA	NA	NA
ENSG00000050555.18	113.221	-0.916154	0.0575108	LAMC3	all genes	580.02	0.364077	0.0397984	22.1841	-0.541602	0.782138	Not_significant	-1.24025	NA	NA	NA
ENSG00000086065.14	318.586	0.610327	0.0575108	CHMP5	all genes	1145.98	-0.0853452	0.680171	82.2561	0.524914	0.394683	Not_significant	-1.24025	NA	NA	NA
ENSG00000100441.10	175.457	-0.997965	0.0575108	KHNYN	all genes	1320.16	0.625768	1.85905e-07	17.2595	-0.374128	0.88792	RNA_up	-1.24025	NA	0	0
ENSG00000125954.12	218.489	0.612561	0.0575108	CHURC1-FNTB	all genes	627.826	-0.489467	0.00290641	62.8082	0.118232	0.942481	RNA_down	-1.24025	NA	0	0
ENSG00000134049.6	144.293	0.793079	0.0575108	IER3IP1	all genes	341.214	-0.0943462	0.765584	44.5131	0.707107	0.426927	Not_significant	-1.24025	NA	NA	NA
ENSG00000143157.11	266.815	-0.72196	0.0575108	POGK	all genes	1824.48	0.485455	5.77688e-06	33.6711	-0.242492	0.905535	RNA_up	-1.24025	NA	0	0
ENSG00000167468.17	1044.59	-0.356442	0.0575108	GPX4	all genes	5781.31	0.046553	0.717498	187.057	-0.314164	0.497893	Not_significant	-1.24025	NA	NA	NA
ENSG00000160908.15	82.7881	1.2955	0.0576841	ZNF394	all genes	547.479	-0.292158	0.149266	11.1931	0.956218	0.700396	Not_significant	-1.23894	NA	NA	NA
ENSG00000163788.14	82.2462	-1.19929	0.0576841	SNRK	all genes	500.713	0.580785	0.00143313	12.8891	-0.606877	0.817306	RNA_up	-1.23894	NA	0	0
ENSG00000105171.10	110.224	0.874123	0.0580024	POP4	all genes	264.174	-0.372903	0.156833	33.8361	0.501982	0.743748	Not_significant	-1.23655	NA	NA	NA
ENSG00000170776.21	368.32	0.5803	0.0580603	AKAP13	all genes	2222.06	-0.0326574	0.846295	58.533	0.535536	0.530657	Not_significant	-1.23612	NA	NA	NA
ENSG00000149100.13	675.767	0.408525	0.058247	EIF3M	all genes	3371.73	-0.260956	0.00871085	136.01	0.142369	0.879587	RNA_down	-1.23473	NA	0	0
ENSG00000101132.10	114.052	0.958533	0.058313	PFDN4	all genes	620.632	-0.357215	0.0419154	20.8606	0.569256	0.774005	Not_significant	-1.23423	NA	NA	NA
ENSG00000105655.19	2031.61	-0.242906	0.058313	ISYNA1	all genes	6486.71	0.0367434	0.772379	557.576	-0.208641	0.417814	Not_significant	-1.23423	NA	NA	NA
ENSG00000112237.13	160.128	0.786427	0.058313	CCNC	all genes	881.293	-0.125114	0.491722	28.8928	0.641994	0.649737	Not_significant	-1.23423	NA	NA	NA
ENSG00000125826.20	249.273	-0.732202	0.058313	RBCK1	all genes	1581.44	0.440674	0.000227676	36.4631	-0.284919	0.870869	RNA_up	-1.23423	NA	0	0
ENSG00000213463.5	66.4983	1.14123	0.058313	SYNJ2BP	all genes	208.646	-0.284874	0.411657	18.4183	0.848982	0.605237	Not_significant	-1.23423	NA	NA	NA
ENSG00000183386.10	100.403	-0.889691	0.0585089	FHL3	all genes	404.789	0.365196	0.0823039	24.1271	-0.530088	0.765292	Not_significant	-1.23278	NA	NA	NA
ENSG00000069275.13	560.869	0.456157	0.0587782	NUCKS1	all genes	2153.2	-0.141967	0.30665	139.23	0.308179	0.612037	Not_significant	-1.23078	NA	NA	NA
ENSG00000161547.16	642.786	-0.384211	0.0587782	SRSF2	all genes	2075.11	-0.288756	0.00834337	175.357	-0.674118	0.0157343	RNA_down	-1.23078	NA	0	0
ENSG00000103671.10	87.6315	1.03501	0.058967	TRIP4	all genes	386.483	-0.348861	0.119446	19.7241	0.670272	0.726443	Not_significant	-1.22939	NA	NA	NA
ENSG00000196422.11	149.648	-1.22485	0.0591435	PPP1R26	all genes	1228.75	0.662588	1.19982e-08	10.5388	-0.579017	0.855796	RNA_up	-1.22809	NA	0	0
ENSG00000137871.20	138.794	0.979951	0.0592271	ZNF280D	all genes	883.773	-0.581619	6.14337e-05	20.1413	0.406999	0.85741	RNA_down	-1.22748	NA	0	0
ENSG00000114107.9	145.233	0.968506	0.0592634	CEP70	all genes	955.817	-0.176641	0.312963	19.8252	0.776895	0.650938	Not_significant	-1.22721	NA	NA	NA
ENSG00000126107.15	158.268	-0.743403	0.0593746	HECTD3	all genes	756.293	0.360431	0.0189047	33.2311	-0.382308	0.816675	Not_significant	-1.2264	NA	NA	NA
ENSG00000175592.9	378.172	-0.46913	0.0593746	FOSL1	all genes	1450.22	0.678618	4.40316e-10	94.0116	0.204692	0.836938	RNA_up	-1.2264	NA	0	0
ENSG00000116903.7	141.051	0.770166	0.0595324	EXOC8	all genes	496.502	0.0132521	0.964049	36.8755	0.796315	0.397786	Not_significant	-1.22525	NA	NA	NA
ENSG00000125744.12	75.6771	-1.14631	0.0595586	RTN2	all genes	395.429	0.276407	0.230453	14.5038	-0.881731	0.67334	Not_significant	-1.22506	NA	NA	NA
ENSG00000165672.7	1030.31	0.313627	0.0596208	PRDX3	all genes	2965.1	-0.249657	0.0159166	296.019	0.0604667	0.941648	Not_significant	-1.2246	NA	NA	NA
ENSG00000119523.10	227.399	-0.669426	0.0599006	ALG2	all genes	1210.55	0.729741	5.67447e-10	42.7531	0.0679076	0.9788	RNA_up	-1.22257	NA	0	0
ENSG00000139637.14	197.082	0.65735	0.0599006	C12orf10	all genes	768.098	-0.163351	0.390736	48.4683	0.490861	0.643226	Not_significant	-1.22257	NA	NA	NA
ENSG00000133026.12	377.214	0.500715	0.0599031	MYH10	all genes	1833.84	-0.246656	0.0356185	77.8958	0.244092	0.820789	Not_significant	-1.22255	NA	NA	NA
ENSG00000110801.14	169.228	-0.735948	0.0601039	PSMD9	all genes	564.708	-0.163653	0.46711	45.41	-0.899765	0.213122	Not_significant	-1.2211	NA	NA	NA
ENSG00000144659.13	110.971	1.21162	0.0603411	SLC25A38	all genes	781.994	0.105367	0.636342	13.0686	1.28182	0.449646	Not_significant	-1.21939	NA	NA	NA
ENSG00000146282.18	114.475	0.946652	0.0603411	RARS2	all genes	675.957	-0.173937	0.361166	18.788	0.766414	0.652719	Not_significant	-1.21939	NA	NA	NA
ENSG00000133193.12	187.221	-0.621853	0.0604208	FAM104A	all genes	477.257	0.0903307	0.72709	56.2724	-0.533893	0.555378	Not_significant	-1.21881	NA	NA	NA
ENSG00000064651.14	355.129	-0.546122	0.0605092	SLC12A2	all genes	1898.52	0.519077	6.99643e-07	66.3904	-0.0375183	0.985424	RNA_up	-1.21818	NA	0	0
ENSG00000188739.15	168.174	0.733701	0.0606921	RBM34	all genes	772.863	-0.252983	0.136579	36.5725	0.483778	0.723477	Not_significant	-1.21687	NA	NA	NA
ENSG00000135956.8	185.16	-0.902103	0.0607781	TMEM127	all genes	680.196	0.673857	4.31167e-06	47.2363	-0.199838	0.959264	RNA_up	-1.21625	NA	0	0
ENSG00000080345.18	417.749	0.530411	0.0608494	RIF1	all genes	2595.97	-0.00312585	0.986103	63.3095	0.526983	0.503089	Not_significant	-1.21574	NA	NA	NA
ENSG00000000457.14	53.5138	1.44481	0.061012	SCYL3	all genes	282.923	0.266249	0.351802	10.1455	1.72759	0.345012	Not_significant	-1.21459	NA	NA	NA
ENSG00000135966.13	189.182	-0.828784	0.0610241	TGFBRAP1	all genes	1270.53	0.326293	0.010009	24.8014	-0.498629	0.791278	Not_significant	-1.2145	NA	NA	NA
ENSG00000131508.16	260.813	-0.657108	0.0612228	UBE2D2	all genes	1581.81	0.526173	1.87281e-06	41.1276	-0.135395	0.947668	RNA_up	-1.21309	NA	0	0
ENSG00000132424.16	265.792	0.792681	0.0612228	PNISR	all genes	1716.37	-0.547426	2.99507e-05	37.5815	0.249651	0.893004	RNA_down	-1.21309	NA	0	0
ENSG00000165801.10	118.256	-1.18552	0.0615988	ARHGEF40	all genes	855.968	0.554313	0.000242454	12.9947	-0.665276	0.797974	RNA_up	-1.21043	NA	0	0
ENSG00000109519.13	236.774	0.643218	0.061608	GRPEL1	all genes	694.196	-0.169238	0.416584	67.5334	0.468305	0.588241	Not_significant	-1.21036	NA	NA	NA
ENSG00000147162.14	398.601	0.678322	0.061608	OGT	all genes	2331.29	-0.328382	0.0217578	66.2986	0.349286	0.735127	Not_significant	-1.21036	NA	NA	NA
ENSG00000126458.4	175.533	-0.662942	0.061667	RRAS	all genes	579.993	0.319613	0.0774924	47.3758	-0.341401	0.801307	Not_significant	-1.20995	NA	NA	NA
ENSG00000164961.16	391.64	0.570528	0.061667	WASHC5	all genes	2099.71	-0.227478	0.0850306	72.9239	0.341738	0.723188	Not_significant	-1.20995	NA	NA	NA
ENSG00000085872.15	360.606	-0.55205	0.0619003	CHERP	all genes	1259.37	-0.0522086	0.789852	94.5287	-0.610028	0.25063	Not_significant	-1.20831	NA	NA	NA
ENSG00000138867.16	116.069	-0.900013	0.0619014	GUCD1	all genes	630.363	0.538207	0.000491885	21.3003	-0.345118	0.888094	RNA_up	-1.2083	NA	0	0
ENSG00000077312.9	236.508	0.596313	0.0619137	SNRPA	all genes	823.983	-0.568827	5.85387e-05	62.0977	0.0295978	0.99138	RNA_down	-1.20821	NA	0	0
ENSG00000079332.15	217.72	0.628863	0.0623704	SAR1A	all genes	772.385	-0.165871	0.389387	56.6518	0.465844	0.631483	Not_significant	-1.20502	NA	NA	NA
ENSG00000108510.10	1172.35	0.503386	0.0623704	MED13	all genes	9626.75	0.0611437	0.607541	82.2911	0.559724	0.388264	Not_significant	-1.20502	NA	NA	NA
ENSG00000136319.12	82.2053	0.953481	0.0623704	TTC5	all genes	311.41	-0.415838	0.0797538	20.5788	0.537044	0.783098	Not_significant	-1.20502	NA	NA	NA
ENSG00000185222.10	112.303	0.804936	0.0623704	TCEAL9	all genes	365.775	-0.56389	0.00536476	30.5313	0.251456	0.907078	RNA_down	-1.20502	NA	0	0
ENSG00000213281.5	153.298	0.755079	0.0623704	NRAS	all genes	736.878	-0.0769007	0.725401	32.0287	0.67693	0.567011	Not_significant	-1.20502	NA	NA	NA
ENSG00000132466.19	1063.96	0.433428	0.0626694	ANKRD17	all genes	6227.46	0.0904222	0.498609	176.944	0.520042	0.0951784	Not_significant	-1.20294	NA	NA	NA
ENSG00000126067.12	734.094	0.382115	0.062785	PSMB2	all genes	1672.49	-0.269138	0.0320814	228.879	0.110378	0.883153	Not_significant	-1.20214	NA	NA	NA
ENSG00000105325.14	192.909	-0.685801	0.062791	FZR1	all genes	928.338	0.499603	0.000235106	40.2486	-0.197008	0.921188	RNA_up	-1.2021	NA	0	0
ENSG00000138071.13	442.902	0.465161	0.0630366	ACTR2	all genes	2107.22	-0.335116	0.00143908	93.321	0.119462	0.932446	RNA_down	-1.20041	NA	0	0
ENSG00000125834.13	174.054	-0.911129	0.0630451	STK35	all genes	1233.11	0.753055	2.50903e-10	20.2464	-0.14153	0.964177	RNA_up	-1.20035	NA	0	0
ENSG00000124160.12	208.512	-0.623586	0.06312	NCOA5	all genes	916.077	0.459065	0.000641561	47.0505	-0.177347	0.926556	RNA_up	-1.19983	NA	0	0
ENSG00000157450.15	194.068	0.699705	0.06312	RNF111	all genes	947.587	-0.183908	0.277565	39.9275	0.501697	0.687511	Not_significant	-1.19983	NA	NA	NA
ENSG00000163382.12	487.229	-0.426733	0.06312	NAXE	all genes	2026.27	0.317241	0.00328471	114.599	-0.110158	0.930111	RNA_up	-1.19983	NA	0	0
ENSG00000119487.17	214.407	-1.30655	0.0632089	MAPKAP1	all genes	1880.61	-0.22836	0.0555663	10.0992	-1.49259	0.488894	Not_significant	-1.19922	NA	NA	NA
ENSG00000158470.5	428.495	-0.559829	0.0632685	B4GALT5	all genes	2608.76	-0.118417	0.371423	67.0075	-0.686854	0.274219	Not_significant	-1.19881	NA	NA	NA
ENSG00000133318.14	416.957	0.434589	0.063301	RTN3	all genes	1441.97	-0.200959	0.135035	109.962	0.231191	0.790703	Not_significant	-1.19859	NA	NA	NA
ENSG00000161970.15	2015.33	0.567924	0.063301	RPL26	all genes	18625.8	-0.153494	0.117596	56.4979	0.418586	0.693341	Not_significant	-1.19859	NA	NA	NA
ENSG00000132436.11	57.5941	1.31925	0.0634185	FIGNL1	all genes	314.716	-0.418406	0.084804	10.4864	0.933171	0.720131	Not_significant	-1.19778	NA	NA	NA
ENSG00000048707.15	585.202	0.507076	0.0635294	VPS13D	all genes	4158.17	0.0430017	0.752331	67.4448	0.552232	0.435464	Not_significant	-1.19703	NA	NA	NA
ENSG00000075568.17	670.375	-0.504124	0.0635294	TMEM131	all genes	4311.32	0.182426	0.117509	95.6153	-0.322103	0.694763	Not_significant	-1.19703	NA	NA	NA
ENSG00000141979.4	80.7156	-1.11772	0.0636216	AC008764.1	all genes	472.418	1.03384	7.50575e-10	13.4414	-0.0638353	0.99138	RNA_up	-1.1964	NA	0	0
ENSG00000176624.11	387.897	-0.609429	0.0636464	MEX3C	all genes	2745.94	0.21731	0.0400743	45.1055	-0.387656	0.776598	Not_significant	-1.19623	NA	NA	NA
ENSG00000162819.12	254.89	0.626138	0.0636507	BROX	all genes	1037.27	-0.1955	0.25499	60.8857	0.425905	0.668501	Not_significant	-1.1962	NA	NA	NA
ENSG00000109332.20	270.07	-0.723495	0.0636553	UBE2D3	all genes	1781.43	0.397272	0.00051049	36.7325	-0.340867	0.83459	RNA_up	-1.19617	NA	0	0
ENSG00000147044.21	187.453	-0.904287	0.0636553	CASK	all genes	1382.44	0.343227	0.00503321	19.5427	-0.546835	0.793183	RNA_up	-1.19617	NA	0	0
ENSG00000173083.15	94.5566	-1.12449	0.0636553	HPSE	all genes	474.049	0.316409	0.17763	18.933	-0.820856	0.631483	Not_significant	-1.19617	NA	NA	NA
ENSG00000156802.13	306.12	0.565703	0.0639318	ATAD2	all genes	1660.09	-0.505018	1.7278e-06	56.1896	0.0709288	0.973795	RNA_down	-1.19428	NA	0	0
ENSG00000156970.12	135.375	0.80973	0.0640673	BUB1B	all genes	619.462	-0.861415	5.90489e-09	29.504	-0.0709821	0.982589	RNA_down	-1.19336	NA	0	0
ENSG00000116863.11	111.411	-0.984561	0.0640875	ADPRHL2	all genes	486.151	0.20733	0.340341	25.2499	-0.809629	0.596938	Not_significant	-1.19323	NA	NA	NA
ENSG00000026508.19	3191.68	0.372108	0.0643926	CD44	all genes	11426.9	-0.0619432	0.684309	826.059	0.307856	0.0310318	Not_significant	-1.19116	NA	NA	NA
ENSG00000100804.19	746.55	0.485991	0.0644129	PSMB5	all genes	2004.08	-0.160256	0.295735	220.453	0.322041	0.430544	Not_significant	-1.19103	NA	NA	NA
ENSG00000102531.16	361.086	0.636969	0.0644287	FNDC3A	all genes	2184.23	-0.226141	0.0977551	57.1115	0.403987	0.703714	Not_significant	-1.19092	NA	NA	NA
ENSG00000104231.11	220.567	0.668756	0.0644326	ZFAND1	all genes	1252.48	-0.279341	0.0344196	38.2145	0.391057	0.787386	Not_significant	-1.19089	NA	NA	NA
ENSG00000173193.15	347.35	0.644985	0.0644326	PARP14	all genes	1951.81	0.447753	0.000211252	61.1709	1.09448	0.0204586	RNA_up	-1.19089	NA	0	0
ENSG00000164307.13	102.889	0.939164	0.0644435	ERAP1	all genes	426.27	0.261887	0.268129	24.3019	1.19805	0.21083	Not_significant	-1.19082	NA	NA	NA
ENSG00000161800.13	196.669	0.735648	0.0648403	RACGAP1	all genes	903.494	-0.573567	4.74593e-05	42.7284	0.158863	0.941648	RNA_down	-1.18816	NA	0	0
ENSG00000100714.17	522.059	0.422941	0.0648413	MTHFD1	all genes	1935.75	-0.354831	0.00143736	132.318	0.0631165	0.959135	RNA_down	-1.18815	NA	0	0
ENSG00000122692.9	268.459	0.554349	0.0650684	SMU1	all genes	1103.35	-0.167896	0.279723	63.6838	0.392781	0.700396	Not_significant	-1.18663	NA	NA	NA
ENSG00000188051.7	33.1345	-1.40738	0.0650684	TMEM221	all genes	69.7439	0.754859	0.121595	10.5573	-0.651852	0.824651	Not_significant	-1.18663	NA	NA	NA
ENSG00000162344.4	389.339	-0.646371	0.0650779	FGF19	all genes	1159.18	-0.273776	0.131139	110.153	-0.921734	0.00456303	Not_significant	-1.18657	NA	NA	NA
ENSG00000177888.7	156.31	0.88696	0.0651566	ZBTB41	all genes	1046.44	0.0455539	0.821177	20.6367	0.929095	0.497917	Not_significant	-1.18604	NA	NA	NA
ENSG00000142208.16	502.614	-0.707045	0.0654057	AKT1	all genes	4090.99	-0.194563	0.0701053	36.6168	-0.889555	0.30621	Not_significant	-1.18438	NA	NA	NA
ENSG00000228300.14	169.194	-0.886018	0.065719	FAM174C	all genes	885.53	0.46973	0.00455204	32.3962	-0.416178	0.799628	RNA_up	-1.18231	NA	0	0
ENSG00000273611.5	118.797	0.794876	0.065719	ZNHIT3	all genes	305.584	-0.31418	0.21887	35.6395	0.490804	0.73138	Not_significant	-1.18231	NA	NA	NA
ENSG00000115760.14	984.319	0.422991	0.0657248	BIRC6	all genes	6440.56	0.0586768	0.657465	135.991	0.474305	0.273693	Not_significant	-1.18227	NA	NA	NA
ENSG00000162385.11	136.892	0.76183	0.0657248	MAGOH	all genes	409.683	0.0311229	0.921958	38.736	0.791709	0.358729	Not_significant	-1.18227	NA	NA	NA
ENSG00000120071.14	489.038	-0.657568	0.0658837	KANSL1	all genes	4003.36	0.55424	3.93095e-11	34.9174	-0.0988545	0.968207	RNA_up	-1.18122	NA	0	0
ENSG00000165813.20	197.826	0.742804	0.0658837	CCDC186	all genes	1091.81	-0.183348	0.274549	35.5763	0.557651	0.655336	Not_significant	-1.18122	NA	NA	NA
ENSG00000171700.14	68.0643	-1.19083	0.0658837	RGS19	all genes	360.517	0.311509	0.186751	12.8463	-0.890198	0.696709	Not_significant	-1.18122	NA	NA	NA
ENSG00000117984.14	1296.54	-0.346329	0.0661485	CTSD	all genes	3618.07	0.0625698	0.668078	377.033	-0.286042	0.297177	Not_significant	-1.17948	NA	NA	NA
ENSG00000137804.14	212.839	0.605316	0.0661485	NUSAP1	all genes	721.853	-0.707622	5.93716e-07	56.6731	-0.0901306	0.962248	RNA_down	-1.17948	NA	0	0
ENSG00000285920.2	212.839	0.605316	0.0661485	AC087721.2	all genes	721.853	-0.707622	5.93716e-07	56.6731	-0.0901306	0.962248	RNA_down	-1.17948	NA	0	0
ENSG00000169018.6	197.22	-1.01037	0.06615	FEM1B	all genes	1575.88	0.415649	0.000525728	15.6267	-0.61561	0.792353	RNA_up	-1.17947	NA	0	0
ENSG00000170315.14	2704.16	0.388783	0.06615	UBB	all genes	14199.9	-0.425032	2.0177e-05	515.17	-0.0392336	0.949843	RNA_down	-1.17947	NA	0	0
ENSG00000125944.20	674.032	0.380656	0.0661674	HNRNPR	all genes	2563.16	-0.163465	0.169172	168.311	0.219113	0.741682	Not_significant	-1.17936	NA	NA	NA
ENSG00000011132.12	86.8781	-1.06158	0.06622	APBA3	all genes	491.274	0.356337	0.0609402	15.1391	-0.705886	0.752788	Not_significant	-1.17901	NA	NA	NA
ENSG00000118496.5	160.689	0.829737	0.0662687	FBXO30	all genes	1003.9	0.178613	0.260686	24.1585	1.00047	0.356325	Not_significant	-1.17869	NA	NA	NA
ENSG00000053900.10	124.16	0.808814	0.0663022	ANAPC4	all genes	556.149	-0.0586964	0.818859	27.5963	0.754137	0.560333	Not_significant	-1.17847	NA	NA	NA
ENSG00000112234.9	104.487	1.17951	0.0663022	FBXL4	all genes	755.951	0.0285114	0.902434	11.5002	1.22562	0.521317	Not_significant	-1.17847	NA	NA	NA
ENSG00000134058.12	188.073	0.792903	0.0663022	CDK7	all genes	1213.83	-0.198251	0.181022	26.652	0.600169	0.691351	Not_significant	-1.17847	NA	NA	NA
ENSG00000155304.6	168.759	0.711477	0.0663237	HSPA13	all genes	524.817	0.0470161	0.870067	46.9432	0.758147	0.30621	Not_significant	-1.17833	NA	NA	NA
ENSG00000120253.14	165.23	0.685497	0.0663931	NUP43	all genes	539.503	-0.510357	0.00272811	44.8513	0.163976	0.938581	RNA_down	-1.17788	NA	0	0
ENSG00000136193.17	404.227	-0.475898	0.0665688	SCRN1	all genes	1859.22	0.311899	0.00554581	87.8133	-0.168059	0.889522	RNA_up	-1.17673	NA	0	0
ENSG00000150316.12	146.466	0.87512	0.0665733	CWC15	all genes	668.113	-0.226634	0.299871	32.051	0.64227	0.605699	Not_significant	-1.1767	NA	NA	NA
ENSG00000131171.13	182.263	0.650204	0.066635	SH3BGRL	all genes	536.632	-0.298799	0.129958	51.8898	0.352532	0.776206	Not_significant	-1.1763	NA	NA	NA
ENSG00000140854.13	119.553	-0.965146	0.0666379	KATNB1	all genes	711.794	-0.10129	0.636342	19.3465	-1.06119	0.430757	Not_significant	-1.17628	NA	NA	NA
ENSG00000031698.13	371.208	0.472322	0.0669056	SARS1	all genes	1396.59	-0.257531	0.0474173	93.2884	0.204453	0.840756	Not_significant	-1.17454	NA	NA	NA
ENSG00000114742.14	156.593	0.694258	0.066912	WDR48	all genes	649.767	-0.423256	0.00806026	36.8812	0.27508	0.875376	RNA_down	-1.1745	NA	0	0
ENSG00000163902.12	1597.73	0.253871	0.0669751	RPN1	all genes	5226.5	0.154137	0.114147	433.734	0.402829	0.030381	Not_significant	-1.17409	NA	NA	NA
ENSG00000180891.13	329.963	-0.657016	0.0669751	CUEDC1	all genes	2212.06	0.389599	0.00012641	43.4348	-0.245053	0.894425	RNA_up	-1.17409	NA	0	0
ENSG00000137941.17	106.276	1.04842	0.0670414	TTLL7	all genes	681.781	-0.168461	0.398369	15.2353	0.862365	0.650938	Not_significant	-1.17366	NA	NA	NA
ENSG00000048649.13	303.458	0.640339	0.0672433	RSF1	all genes	1662.72	-0.108382	0.485562	55.0703	0.518685	0.609719	Not_significant	-1.17235	NA	NA	NA
ENSG00000115234.11	287.576	-0.677174	0.0672589	SNX17	all genes	1490.82	0.17479	0.279188	55.5876	-0.510201	0.605699	Not_significant	-1.17225	NA	NA	NA
ENSG00000237649.8	191.256	0.641286	0.0672589	KIFC1	all genes	616.405	-0.728289	2.62454e-06	52.2299	-0.0986924	0.959264	RNA_down	-1.17225	NA	0	0
ENSG00000111679.17	243.315	-0.600954	0.0672826	PTPN6	all genes	1059.93	0.0551423	0.775363	55.2319	-0.53363	0.585703	Not_significant	-1.1721	NA	NA	NA
ENSG00000197043.14	536.942	0.389609	0.0672826	ANXA6	all genes	1696.16	-0.428647	7.44646e-05	148.092	-0.0352701	0.980335	RNA_down	-1.1721	NA	0	0
ENSG00000266953.6	480.838	0.469874	0.0675909	AC092073.1	all genes	1742.75	-0.165295	0.254389	123.559	0.299089	0.670094	Not_significant	-1.17011	NA	NA	NA
ENSG00000169683.8	97.7313	-1.1055	0.0677529	LRRC45	all genes	615.745	0.214412	0.282071	14.4547	-0.865233	0.687511	Not_significant	-1.16907	NA	NA	NA
ENSG00000114491.14	164.72	0.661036	0.0680657	UMPS	all genes	524.837	-0.22052	0.287674	45.2828	0.435171	0.723477	Not_significant	-1.16707	NA	NA	NA
ENSG00000130402.12	2575.84	0.254082	0.068425	ACTN4	all genes	8019.48	-0.529934	3.25186e-11	714.927	-0.278264	0.100532	RNA_down	-1.16479	NA	0	0
ENSG00000145919.11	79.6037	-1.15249	0.068425	BOD1	all genes	453.174	0.494131	0.0114981	13.744	-0.697954	0.785543	Not_significant	-1.16479	NA	NA	NA
ENSG00000122386.10	187.326	-0.913518	0.0684268	ZNF205	all genes	1308.1	1.09778	3.16487e-18	22.5947	0.179637	0.94937	RNA_up	-1.16477	NA	0	0
ENSG00000108846.16	524.258	-0.573653	0.0686024	ABCC3	all genes	3107.04	0.810147	3.3412e-14	85.7368	0.237577	0.817306	RNA_up	-1.16366	NA	0	0
ENSG00000135052.16	493.88	-0.473461	0.0687531	GOLM1	all genes	2424.78	0.277906	0.0122344	101.049	-0.205305	0.829763	Not_significant	-1.16271	NA	NA	NA
ENSG00000137801.11	867.803	0.361911	0.0687908	THBS1	all genes	2405.08	0.57474	3.64912e-09	253.505	0.935315	2.9954e-07	RNA_up	-1.16247	NA	0	0
ENSG00000005249.13	84.978	-1.19722	0.0688549	PRKAR2B	all genes	535.103	0.0454488	0.869172	12.5695	-1.14424	0.565135	Not_significant	-1.16207	NA	NA	NA
ENSG00000157657.14	97.6209	-1.10492	0.0688549	ZNF618	all genes	661.042	0.488237	0.00151301	12.5795	-0.588749	0.828894	RNA_up	-1.16207	NA	0	0
ENSG00000107338.10	224.724	-0.984187	0.0690349	SHB	all genes	1861.24	0.855892	5.58731e-18	15.1971	-0.171968	0.962758	RNA_up	-1.16093	NA	0	0
ENSG00000136448.12	377.983	0.482948	0.0691042	NMT1	all genes	1314.91	-0.273862	0.0451759	99.3545	0.205953	0.829162	Not_significant	-1.1605	NA	NA	NA
ENSG00000173418.12	209.237	0.664397	0.0691042	NAA20	all genes	670.524	-0.281435	0.132812	57.3452	0.384709	0.73138	Not_significant	-1.1605	NA	NA	NA
ENSG00000204525.16	2111.6	-0.35468	0.0691042	HLA-C	all genes	7388.03	0.262485	0.0132416	553.398	-0.0948931	0.824651	Not_significant	-1.1605	NA	NA	NA
ENSG00000105669.14	629.334	-0.432961	0.069182	COPE	all genes	2138.47	-0.0575644	0.732838	167.396	-0.49428	0.166034	Not_significant	-1.16001	NA	NA	NA
ENSG00000137166.15	261.441	-0.679183	0.069182	FOXP4	all genes	1700.21	0.368959	0.000865924	36.5476	-0.327301	0.846152	RNA_up	-1.16001	NA	0	0
ENSG00000140199.12	139.113	0.890901	0.0693011	SLC12A6	all genes	849.827	-0.0453171	0.843224	21.6844	0.84477	0.545629	Not_significant	-1.15926	NA	NA	NA
ENSG00000142168.14	1255.22	0.410023	0.0693011	SOD1	all genes	3727.71	-0.347112	0.00200637	355.888	0.0601413	0.936641	RNA_down	-1.15926	NA	0	0
ENSG00000187720.14	100.867	-1.00726	0.0693011	THSD4	all genes	614.275	0.387621	0.0206707	15.7928	-0.597046	0.79757	Not_significant	-1.15926	NA	NA	NA
ENSG00000066855.16	159.324	0.78083	0.0694088	MTFR1	all genes	891.809	-0.266344	0.094084	28.1358	0.519566	0.741727	Not_significant	-1.15859	NA	NA	NA
ENSG00000103653.16	243.686	-0.733233	0.0694388	CSK	all genes	1683.37	0.0638019	0.695729	30.0008	-0.682997	0.604473	Not_significant	-1.1584	NA	NA	NA
ENSG00000141429.13	252.975	-0.84085	0.0694388	GALNT1	all genes	2002.94	0.573555	1.03621e-08	20.8233	-0.263196	0.925002	RNA_up	-1.1584	NA	0	0
ENSG00000156453.13	354.383	-0.513314	0.0694388	PCDH1	all genes	1826.74	0.35369	0.00134635	69.0004	-0.15604	0.916635	RNA_up	-1.1584	NA	0	0
ENSG00000178896.9	238.523	-0.63461	0.0694388	EXOSC4	all genes	837.122	0.288887	0.0975449	62.3923	-0.347668	0.747951	Not_significant	-1.1584	NA	NA	NA
ENSG00000285304.1	219.872	-0.729843	0.0694388	Z83844.3	all genes	1421.93	0.499271	1.59406e-05	31.073	-0.219157	0.924223	RNA_up	-1.1584	NA	0	0
ENSG00000174938.14	492.305	-0.403877	0.0694854	SEZ6L2	all genes	1487.04	0.118039	0.433527	138.562	-0.29243	0.650938	Not_significant	-1.15811	NA	NA	NA
ENSG00000149582.16	131.987	-0.828421	0.0695043	TMEM25	all genes	701.784	0.24267	0.164848	24.81	-0.584184	0.727427	Not_significant	-1.15799	NA	NA	NA
ENSG00000090861.15	725.071	0.337893	0.0696591	AARS1	all genes	2458.8	0.0756388	0.587431	193.287	0.407677	0.25425	Not_significant	-1.15702	NA	NA	NA
ENSG00000168653.11	460.028	0.4767	0.069677	NDUFS5	all genes	1497.29	-0.206055	0.118739	125.165	0.278303	0.726172	Not_significant	-1.15691	NA	NA	NA
ENSG00000067064.11	305.554	0.492363	0.0697623	IDI1	all genes	643.247	-0.511613	0.0013095	97.3947	-0.0152851	0.995649	RNA_down	-1.15638	NA	0	0
ENSG00000136379.12	81.6104	-1.06421	0.0700356	ABHD17C	all genes	435.834	0.270193	0.218216	15.2555	-0.784873	0.710315	Not_significant	-1.15468	NA	NA	NA
ENSG00000129422.14	1213.35	0.3817	0.0703668	MTUS1	all genes	8811.21	0.0100854	0.943089	132.042	0.387762	0.461902	Not_significant	-1.15263	NA	NA	NA
ENSG00000119616.11	89.1001	0.92725	0.0705761	FCF1	all genes	390.466	-0.353351	0.100626	20.1502	0.562354	0.778048	Not_significant	-1.15134	NA	NA	NA
ENSG00000196526.10	116.781	-0.911657	0.0707149	AFAP1	all genes	652.061	0.176381	0.374437	20.676	-0.730085	0.671372	Not_significant	-1.15049	NA	NA	NA
ENSG00000067225.18	8376.28	0.186841	0.0711464	PKM	all genes	21842.5	-0.227915	0.00428767	2498.59	-0.0439948	0.888641	RNA_down	-1.14785	NA	0	0
ENSG00000138035.15	139.357	0.873321	0.071316	PNPT1	all genes	764.225	0.108655	0.623783	25.2825	0.986592	0.357975	Not_significant	-1.14681	NA	NA	NA
ENSG00000048392.12	483.305	0.412488	0.0713679	RRM2B	all genes	1734.8	0.0866974	0.561788	124.936	0.485767	0.30311	Not_significant	-1.1465	NA	NA	NA
ENSG00000113593.12	99.6518	0.873415	0.0714442	PPWD1	all genes	448.208	-0.269874	0.203665	22.064	0.594491	0.736086	Not_significant	-1.14603	NA	NA	NA
ENSG00000172466.16	263.927	0.536152	0.0716068	ZNF24	all genes	938.967	-0.3192	0.0303846	68.5254	0.21167	0.866603	Not_significant	-1.14505	NA	NA	NA
ENSG00000069329.18	545.933	0.443193	0.0716799	VPS35	all genes	2542.34	-0.181324	0.117277	117.3	0.259036	0.752788	Not_significant	-1.1446	NA	NA	NA
ENSG00000109390.12	198.03	0.633949	0.0716799	NDUFC1	all genes	553.013	-0.0524443	0.847473	57.6291	0.579912	0.460019	Not_significant	-1.1446	NA	NA	NA
ENSG00000167702.12	353.287	-0.726279	0.0718874	KIFC2	all genes	2438.29	0.290093	0.0381934	43.6489	-0.438111	0.727135	Not_significant	-1.14335	NA	NA	NA
ENSG00000185009.12	228.541	0.57119	0.0719083	AP3M1	all genes	724.529	-0.235613	0.18596	62.9685	0.340608	0.749532	Not_significant	-1.14322	NA	NA	NA
ENSG00000029639.11	93.6639	0.867164	0.0719896	TFB1M	all genes	321.415	-0.149051	0.613724	24.8171	0.712105	0.612637	Not_significant	-1.14273	NA	NA	NA
ENSG00000136450.13	617.358	0.392174	0.0719896	SRSF1	all genes	2548.53	-0.449913	5.93504e-06	145.877	-0.0599479	0.959135	RNA_down	-1.14273	NA	0	0
ENSG00000122971.9	82.251	-0.986518	0.0720216	ACADS	all genes	249.803	0.0053207	0.989925	23.0752	-0.978496	0.423321	Not_significant	-1.14254	NA	NA	NA
ENSG00000124795.17	282.652	-0.638609	0.0720429	DEK	all genes	1633.15	-0.0437738	0.807344	47.7887	-0.687419	0.424567	Not_significant	-1.14241	NA	NA	NA
ENSG00000166831.9	74.6899	-1.09223	0.0720429	RBPMS2	all genes	330.895	-0.000725257	0.998803	16.7206	-1.07728	0.493098	Not_significant	-1.14241	NA	NA	NA
ENSG00000103257.9	602.051	-0.475759	0.0720448	SLC7A5	all genes	3611.15	1.28989	4.01652e-50	96.8501	0.808003	0.0404271	RNA_up	-1.1424	NA	0	0
ENSG00000168887.11	46.7387	-1.30227	0.0720448	C2orf68	all genes	214.337	0.427816	0.136577	10.1751	-0.866123	0.74933	Not_significant	-1.1424	NA	NA	NA
ENSG00000077044.10	220.753	-1.05827	0.0720756	DGKD	all genes	1888.09	1.21871	1.73414e-33	12.5419	0.19186	0.963518	RNA_up	-1.14221	NA	0	0
ENSG00000106608.16	154.882	-0.871134	0.0720792	URGCP	all genes	966.792	0.43122	0.00320656	23.2971	-0.443504	0.817306	RNA_up	-1.14219	NA	0	0
ENSG00000008283.16	228.299	-0.586321	0.0720916	CYB561	all genes	812.652	0.341782	0.030015	59.2622	-0.244979	0.850327	Not_significant	-1.14212	NA	NA	NA
ENSG00000166582.10	85.305	-1.08146	0.0720916	CENPV	all genes	461.273	0.230045	0.319661	15.7121	-0.839982	0.67334	Not_significant	-1.14212	NA	NA	NA
ENSG00000158716.9	124.633	-0.902961	0.072173	DUSP23	all genes	430.673	0.488237	0.0261795	32.8681	-0.417301	0.797974	Not_significant	-1.14163	NA	NA	NA
ENSG00000188986.7	337.791	-0.594101	0.0723623	NELFB	all genes	1876.38	0.451083	0.000129005	60.2711	-0.144984	0.932961	RNA_up	-1.14049	NA	0	0
ENSG00000162069.16	102.228	-1.01347	0.0726102	BICDL2	all genes	584.477	0.26175	0.192147	17.5458	-0.739194	0.702248	Not_significant	-1.139	NA	NA	NA
ENSG00000136436.14	318.362	0.502121	0.0728302	CALCOCO2	all genes	1234.13	-0.291159	0.0312174	78.5235	0.207062	0.855825	Not_significant	-1.13769	NA	NA	NA
ENSG00000104825.17	123.737	-0.923713	0.0729036	NFKBIB	all genes	616.681	0.175226	0.419888	24.9217	-0.768663	0.603696	Not_significant	-1.13725	NA	NA	NA
ENSG00000180537.13	127.198	-1.07697	0.0729036	RNF182	all genes	940.439	0.293879	0.0437433	13.162	-0.782497	0.743495	Not_significant	-1.13725	NA	NA	NA
ENSG00000067334.14	203.348	0.664391	0.0729172	DNTTIP2	all genes	1022.38	-0.303391	0.0385384	40.6202	0.355055	0.801307	Not_significant	-1.13717	NA	NA	NA
ENSG00000176658.17	515.04	-0.482962	0.0729695	MYO1D	all genes	3108.32	0.785758	1.39072e-18	81.9504	0.304285	0.74988	RNA_up	-1.13686	NA	0	0
ENSG00000214517.10	363.664	0.444671	0.0729909	PPME1	all genes	1171.4	-0.270654	0.0476686	99.4115	0.169285	0.874516	Not_significant	-1.13673	NA	NA	NA
ENSG00000138604.10	109.493	0.894556	0.0731938	GLCE	all genes	593.805	-0.101498	0.65824	20.1236	0.781958	0.6231	Not_significant	-1.13553	NA	NA	NA
ENSG00000086300.15	127.742	-0.868213	0.0732344	SNX10	all genes	611.775	0.0728516	0.775605	26.7335	-0.807111	0.52528	Not_significant	-1.13528	NA	NA	NA
ENSG00000061987.16	182.985	0.905627	0.0732808	MON2	all genes	1152.98	-0.124315	0.566031	27.0846	0.773928	0.53147	Not_significant	-1.13501	NA	NA	NA
ENSG00000066583.12	130.432	-0.785054	0.0732808	ISOC1	all genes	541.823	0.122982	0.608274	30.6788	-0.659938	0.608656	Not_significant	-1.13501	NA	NA	NA
ENSG00000165943.5	87.4237	-0.973487	0.073326	MOAP1	all genes	435.661	0.305674	0.145948	17.6123	-0.690277	0.735755	Not_significant	-1.13474	NA	NA	NA
ENSG00000171634.18	879.278	0.479795	0.0733808	BPTF	all genes	6661.15	0.0775422	0.533216	84.4994	0.558059	0.325917	Not_significant	-1.13442	NA	NA	NA
ENSG00000007545.16	175.62	-0.788411	0.0734246	CRAMP1	all genes	1128.78	0.44752	0.000388563	25.0955	-0.348096	0.866441	RNA_up	-1.13416	NA	0	0
ENSG00000065150.21	1059.24	0.349833	0.0738201	IPO5	all genes	6328.68	0.0732112	0.53336	170.865	0.41779	0.275964	Not_significant	-1.13183	NA	NA	NA
ENSG00000101138.12	229.142	0.631726	0.0738201	CSTF1	all genes	791.065	-0.152096	0.429802	60.5014	0.462754	0.643226	Not_significant	-1.13183	NA	NA	NA
ENSG00000120875.9	1002.09	-0.343698	0.0738201	DUSP4	all genes	3126.55	0.337769	0.000602882	278.141	-0.00936289	0.99575	RNA_up	-1.13183	NA	0	0
ENSG00000121281.13	121.543	-1.11087	0.0738201	ADCY7	all genes	853.256	-0.0233106	0.924768	14.4044	-1.11045	0.55632	Not_significant	-1.13183	NA	NA	NA
ENSG00000000003.15	145.73	0.696304	0.0739494	TSPAN6	all genes	442.806	-0.0907271	0.7367	40.9413	0.586359	0.603259	Not_significant	-1.13107	NA	NA	NA
ENSG00000110315.7	282.211	0.621838	0.0741976	RNF141	all genes	1570.32	-0.0952384	0.555721	50.222	0.528476	0.612637	Not_significant	-1.12961	NA	NA	NA
ENSG00000132646.11	886.898	0.466183	0.0741976	PCNA	all genes	2623.97	-0.171668	0.192114	251.942	0.291219	0.50178	Not_significant	-1.12961	NA	NA	NA
ENSG00000146007.11	144.171	0.678549	0.0744795	ZMAT2	all genes	367.893	-0.300283	0.196118	43.3478	0.374696	0.785543	Not_significant	-1.12796	NA	NA	NA
ENSG00000253710.4	80.4428	0.974025	0.0744795	ALG11	all genes	344.542	-0.152351	0.581989	18.5294	0.806677	0.650063	Not_significant	-1.12796	NA	NA	NA
ENSG00000017260.19	444.771	-0.584227	0.074702	ATP2C1	all genes	3236.83	0.274964	0.00530307	48.1413	-0.292961	0.841895	RNA_up	-1.12667	NA	0	0
ENSG00000127616.18	562.069	-0.479622	0.074711	SMARCA4	all genes	3150.78	0.199288	0.0929831	99.0572	-0.286454	0.741581	Not_significant	-1.12662	NA	NA	NA
ENSG00000148300.12	130.1	-0.972236	0.0748015	REXO4	all genes	900.231	0.982598	3.50063e-14	16.0196	0.0185233	0.99582	RNA_up	-1.12609	NA	0	0
ENSG00000067533.6	131.345	0.813596	0.074979	RRP15	all genes	389.239	-0.305273	0.216539	37.2964	0.511796	0.694763	Not_significant	-1.12506	NA	NA	NA
ENSG00000167325.15	209.701	0.596844	0.0751467	RRM1	all genes	797.781	-0.552945	8.24942e-05	52.3157	0.0308029	0.991922	RNA_down	-1.12409	NA	0	0
ENSG00000179833.4	153.25	-0.789309	0.0751467	SERTAD2	all genes	887.517	0.388818	0.00665392	25.8559	-0.39388	0.837291	RNA_up	-1.12409	NA	0	0
ENSG00000163913.11	57.1987	1.20001	0.0752533	IFT122	all genes	285.653	-0.472082	0.0531377	11.5075	0.713697	0.788374	Not_significant	-1.12347	NA	NA	NA
ENSG00000138029.14	328.957	0.580204	0.0752725	HADHB	all genes	1072.42	-0.254313	0.128739	89.4059	0.320224	0.714884	Not_significant	-1.12336	NA	NA	NA
ENSG00000141540.11	89.6024	-0.954671	0.0752725	TTYH2	all genes	352.197	0.0070723	0.984788	21.8806	-0.95376	0.464387	Not_significant	-1.12336	NA	NA	NA
ENSG00000152332.16	391.058	-0.631573	0.0753853	UHMK1	all genes	2829.54	0.00144899	0.99367	42.9148	-0.642893	0.527719	Not_significant	-1.12271	NA	NA	NA
ENSG00000136504.12	199.164	0.630111	0.0754515	KAT7	all genes	839.073	-0.503948	0.000364412	46.3877	0.134093	0.945604	RNA_down	-1.12233	NA	0	0
ENSG00000077238.14	126.491	-0.961848	0.0755907	IL4R	all genes	851.834	0.468097	0.00105216	16.4921	-0.502819	0.826293	RNA_up	-1.12153	NA	0	0
ENSG00000118217.6	250.479	0.593603	0.0755907	ATF6	all genes	1018.59	0.130858	0.47459	59.9122	0.72529	0.255126	Not_significant	-1.12153	NA	NA	NA
ENSG00000117614.10	195.611	0.605591	0.0756338	SYF2	all genes	689.125	-0.530908	0.000379085	51.0416	0.0564527	0.982269	RNA_down	-1.12128	NA	0	0
ENSG00000151208.17	586.364	-0.67095	0.0756338	DLG5	all genes	5074.28	0.424296	1.44266e-07	30.6668	-0.249008	0.907078	RNA_up	-1.12128	NA	0	0
ENSG00000102870.6	180.699	-0.661049	0.0758152	ZNF629	all genes	842.218	0.211809	0.200644	38.7868	-0.460506	0.73138	Not_significant	-1.12024	NA	NA	NA
ENSG00000018510.16	323.716	0.532318	0.0759735	AGPS	all genes	1261.73	-0.236991	0.0976664	79.595	0.295545	0.776206	Not_significant	-1.11934	NA	NA	NA
ENSG00000147164.12	169.69	0.666384	0.0759735	SNX12	all genes	314.586	-0.272733	0.311557	55.8646	0.395214	0.72257	Not_significant	-1.11934	NA	NA	NA
ENSG00000092439.16	357.587	0.73781	0.0760225	TRPM7	all genes	2879.06	-0.148381	0.207149	27.3941	0.566772	0.720131	Not_significant	-1.11906	NA	NA	NA
ENSG00000141298.19	112.136	0.927486	0.0762387	SSH2	all genes	664.085	-0.230636	0.210614	18.3227	0.684519	0.716466	Not_significant	-1.11782	NA	NA	NA
ENSG00000196636.8	63.6951	1.10402	0.0763091	SDHAF3	all genes	167.587	-0.335685	0.356922	18.9486	0.764854	0.676401	Not_significant	-1.11742	NA	NA	NA
ENSG00000010292.13	699.241	0.390353	0.0764656	NCAPD2	all genes	3625.96	-0.52978	1.2056e-09	135.035	-0.145896	0.879086	RNA_down	-1.11653	NA	0	0
ENSG00000142798.20	831.167	-0.362615	0.0764656	HSPG2	all genes	4169.56	0.395431	4.49944e-06	166.514	0.0259375	0.984291	RNA_up	-1.11653	NA	0	0
ENSG00000164659.15	129.535	0.942059	0.0764656	KIAA1324L	all genes	807.56	-0.05294	0.820796	19.5368	0.893226	0.564692	Not_significant	-1.11653	NA	NA	NA
ENSG00000086232.13	679.373	-0.481847	0.0764759	EIF2AK1	all genes	4745.86	0.219528	0.0298124	81.5825	-0.264682	0.794722	Not_significant	-1.11648	NA	NA	NA
ENSG00000117868.17	763.745	-0.390821	0.0764759	ESYT2	all genes	4590.81	0.28405	0.0017797	122.051	-0.107768	0.928047	RNA_up	-1.11648	NA	0	0
ENSG00000159596.7	81.8434	1.03828	0.0764759	TMEM69	all genes	408.583	-0.273265	0.252861	16.4777	0.775183	0.685227	Not_significant	-1.11648	NA	NA	NA
ENSG00000137992.14	85.125	0.92106	0.0771311	DBT	all genes	332.873	-0.31557	0.194573	20.8816	0.593325	0.749532	Not_significant	-1.11277	NA	NA	NA
ENSG00000111077.17	83.6262	-1.31004	0.0773439	TNS2	all genes	564.6	-0.0435403	0.875559	10.819	-1.3682	0.506766	Not_significant	-1.11157	NA	NA	NA
ENSG00000134531.10	98.8199	0.829647	0.0773439	EMP1	all genes	257.037	0.203499	0.505433	29.5581	1.04566	0.265724	Not_significant	-1.11157	NA	NA	NA
ENSG00000135446.17	475.727	-0.514544	0.0773439	CDK4	all genes	3085.79	0.198102	0.0672335	66.7755	-0.316465	0.783098	Not_significant	-1.11157	NA	NA	NA
ENSG00000163743.13	67.4174	1.04609	0.0773706	RCHY1	all genes	302.779	-0.35602	0.14823	14.951	0.709414	0.746371	Not_significant	-1.11142	NA	NA	NA
ENSG00000156398.13	38.8494	1.33617	0.0775325	SFXN2	all genes	126.344	-0.733884	0.0373752	10.5757	0.590226	0.846508	Not_significant	-1.11052	NA	NA	NA
ENSG00000104312.8	248.551	-0.697634	0.077598	RIPK2	all genes	1637.99	0.628084	8.95181e-09	33.9057	-0.0609611	0.982589	RNA_up	-1.11015	NA	0	0
ENSG00000116266.11	169.694	0.661859	0.0776185	STXBP3	all genes	627.107	-0.109403	0.632916	43.1335	0.545975	0.612037	Not_significant	-1.11003	NA	NA	NA
ENSG00000130165.10	130.902	0.6965	0.0776907	ELOF1	all genes	390.197	-0.0395321	0.89546	37.0944	0.652541	0.540109	Not_significant	-1.10963	NA	NA	NA
ENSG00000115548.17	345.677	0.556153	0.0777314	KDM3A	all genes	1704.17	-0.0969724	0.550917	70.4566	0.445269	0.609279	Not_significant	-1.1094	NA	NA	NA
ENSG00000163964.15	69.732	-1.28431	0.0780614	PIGX	all genes	406.239	0.25066	0.326877	11.6563	-1.01018	0.671372	Not_significant	-1.10756	NA	NA	NA
ENSG00000126070.20	194.491	0.683781	0.0781443	AGO3	all genes	1060.87	-0.0166191	0.93907	35.51	0.68584	0.545235	Not_significant	-1.1071	NA	NA	NA
ENSG00000165802.22	302.55	-0.954932	0.0781443	NSMF	all genes	2636.33	0.355007	0.000238657	15.0659	-0.624642	0.792353	RNA_up	-1.1071	NA	0	0
ENSG00000167972.14	118.375	-1.15255	0.0781443	ABCA3	all genes	918.562	0.691973	1.23233e-07	10.5071	-0.460869	0.894703	RNA_up	-1.1071	NA	0	0
ENSG00000182544.8	119.318	-0.840671	0.0781443	MFSD5	all genes	663.992	0.752628	1.85558e-07	21.2496	-0.099118	0.9788	RNA_up	-1.1071	NA	0	0
ENSG00000188690.15	185.523	-1.07371	0.0781443	UROS	all genes	1547.1	0.860733	1.1072e-14	12.117	-0.212558	0.958638	RNA_up	-1.1071	NA	0	0
ENSG00000141385.10	269.317	-0.660197	0.0781486	AFG3L2	all genes	1766.4	0.723392	8.37362e-12	37.082	0.0591946	0.982589	RNA_up	-1.10708	NA	0	0
ENSG00000197961.11	190.847	0.814727	0.0781486	ZNF121	all genes	1273.83	-0.222491	0.139994	25.3239	0.573755	0.723477	Not_significant	-1.10708	NA	NA	NA
ENSG00000179348.12	54.721	-1.22677	0.0782821	GATA2	all genes	272.892	1.07249	9.53016e-07	11.0314	-0.180679	0.969661	RNA_up	-1.10634	NA	0	0
ENSG00000139697.14	475.613	-0.624945	0.0783053	SBNO1	all genes	3704.7	0.489251	8.44287e-08	41.6222	-0.154008	0.942481	RNA_up	-1.10621	NA	0	0
ENSG00000105677.12	482.171	-0.476359	0.0785145	TMEM147	all genes	2289.81	0.399217	0.000329157	101.837	-0.0802316	0.952951	RNA_up	-1.10505	NA	0	0
ENSG00000101557.15	242.573	0.569816	0.0785924	USP14	all genes	782.12	-0.170839	0.361282	66.2943	0.398023	0.689684	Not_significant	-1.10462	NA	NA	NA
ENSG00000146834.14	223.053	-0.627589	0.0787913	MEPCE	all genes	1233.37	0.607721	1.29083e-07	40.0513	-0.00556721	0.997106	RNA_up	-1.10352	NA	0	0
ENSG00000180376.17	66.6493	1.18759	0.0787913	CCDC66	all genes	392.877	-0.585557	0.0027077	10.9554	0.578368	0.84446	RNA_down	-1.10352	NA	0	0
ENSG00000165983.14	85.5734	0.943225	0.0789041	PTER	all genes	371.691	0.103525	0.722229	19.5077	1.04458	0.413972	Not_significant	-1.1029	NA	NA	NA
ENSG00000116754.13	526.746	0.456579	0.0789451	SRSF11	all genes	1876.24	-0.22957	0.0811415	136.694	0.219679	0.783098	Not_significant	-1.10267	NA	NA	NA
ENSG00000155100.11	103.808	0.847409	0.0790132	OTUD6B	all genes	475.517	-0.277153	0.175157	22.6378	0.559549	0.750044	Not_significant	-1.1023	NA	NA	NA
ENSG00000120533.13	259.179	0.620841	0.0790534	ENY2	all genes	956.53	-0.190014	0.289229	65.9247	0.43103	0.649737	Not_significant	-1.10208	NA	NA	NA
ENSG00000151136.15	87.2936	-1.1464	0.0790534	BTBD11	all genes	582.989	0.778967	1.04101e-06	11.5952	-0.334489	0.9344	RNA_up	-1.10208	NA	0	0
ENSG00000165355.7	129.685	-0.794256	0.0790534	FBXO33	all genes	627.811	0.464706	0.00496727	26.8988	-0.337661	0.864745	RNA_up	-1.10208	NA	0	0
ENSG00000166135.14	255.508	0.548629	0.0790834	HIF1AN	all genes	1145.9	-0.227973	0.107738	56.7032	0.31061	0.799628	Not_significant	-1.10191	NA	NA	NA
ENSG00000021762.20	147.566	-0.689234	0.079113	OSBPL5	all genes	612.975	0.272347	0.131373	34.726	-0.415827	0.785543	Not_significant	-1.10175	NA	NA	NA
ENSG00000168724.17	270.845	-0.748354	0.079362	DNAJC21	all genes	2018.45	0.3574	0.0012034	27.3815	-0.414149	0.820789	RNA_up	-1.10039	NA	0	0
[truncated: 6,658 more rows]

## Sheet: results_cds_25min_3X3Y
	baseMean_riborna	log2FoldChange_riborna	padj_riborna	symb	biotype	baseMean_rna	log2FoldChange_rna	padj_rna	baseMean_ribo	log2FoldChange_ribo	padj_ribo	tx_type	log10_padj_riborna	symb_deplot	nudgey	nudgex	log10_padj_riborna_flat
ENSG00000000003.15	162.488	0.0443928	0.999676	TSPAN6	all genes	488.665	-0.0141842	0.999753	48.0685	0.0409235	0.999831	Not_significant	-0.000140761	NA	NA	NA	-0.000140761
ENSG00000000419.12	317.848	-0.0588945	0.999676	DPM1	all genes	834.061	0.0963091	0.999753	99.8991	0.0331913	0.999831	Not_significant	-0.000140761	NA	NA	NA	-0.000140761
ENSG00000001036.14	386.873	-0.0936486	0.999676	FUCA2	all genes	1719.17	-0.0255907	0.999753	87.7137	-0.128949	0.999831	Not_significant	-0.000140761	NA	NA	NA	-0.000140761
ENSG00000001084.13	327.656	-0.079028	0.999676	GCLC	all genes	1645.63	-0.115356	0.999753	65.1552	-0.196148	0.999831	Not_significant	-0.000140761	NA	NA	NA	-0.000140761
ENSG00000001167.14	129.413	-0.127867	0.999676	NFYA	all genes	514.056	0.121305	0.999753	32.2854	-0.0497504	0.999831	Not_significant	-0.000140761	NA	NA	NA	-0.000140761
ENSG00000001497.16	164.856	-0.0497935	0.999676	LAS1L	all genes	575.7	0.190049	0.999753	44.9187	0.125779	0.999831	Not_significant	-0.000140761	NA	NA	NA	-0.000140761
ENSG00000001561.7	141.996	0.107966	0.999676	ENPP4	all genes	506.014	-0.00958582	0.999753	38.2017	0.121219	0.999831	Not_significant	-0.000140761	NA	NA	NA	-0.000140761
ENSG00000001629.10	272.909	0.21072	0.999676	ANKIB1	all genes	1936.3	-0.0422473	0.999753	26.993	0.178134	0.999831	Not_significant	-0.000140761	NA	NA	NA	-0.000140761
ENSG00000001630.17	401.508	0.312433	0.999676	CYP51A1	all genes	1735.42	-0.23045	0.505478	93.3421	0.084587	0.999831	Not_significant	-0.000140761	NA	NA	NA	-0.000140761
ENSG00000002330.13	193.889	0.0838875	0.999676	BAD	all genes	695.917	0.151373	0.999753	51.9239	0.209768	0.999831	Not_significant	-0.000140761	NA	NA	NA	-0.000140761
ENSG00000002549.12	418.512	0.261118	0.999676	LAP3	all genes	1484.54	0.035282	0.999753	112.901	0.281693	0.999831	Not_significant	-0.000140761	NA	NA	NA	-0.000140761
ENSG00000002587.10	200.088	-0.478703	0.999676	HS3ST1	all genes	1062.11	0.289362	0.514305	37.0271	-0.218062	0.999831	Not_significant	-0.000140761	NA	NA	NA	-0.000140761
ENSG00000002745.13	199.837	-0.0741164	0.999676	WNT16	all genes	789.294	0.145966	0.999753	50.0576	0.0648764	0.999831	Not_significant	-0.000140761	NA	NA	NA	-0.000140761
ENSG00000002822.15	147.46	-0.0485496	0.999676	MAD1L1	all genes	564.521	0.168916	0.999753	37.7921	0.108206	0.999831	Not_significant	-0.000140761	NA	NA	NA	-0.000140761
ENSG00000002834.18	828.52	-0.0192891	0.999676	LASP1	all genes	1931.23	0.0969367	0.999753	272.16	0.0634066	0.999831	Not_significant	-0.000140761	NA	NA	NA	-0.000140761
ENSG00000003056.8	406.659	0.2224	0.999676	M6PR	all genes	1713.7	-0.234628	0.506863	96.6502	-0.00588227	0.999831	Not_significant	-0.000140761	NA	NA	NA	-0.000140761
ENSG00000003137.8	124.378	0.400057	0.999676	CYP26B1	all genes	599.936	-0.0911591	0.999753	25.9133	0.279928	0.999831	Not_significant	-0.000140761	NA	NA	NA	-0.000140761
ENSG00000003249.14	163.626	0.441782	0.999676	DBNDD1	all genes	735.467	-0.118267	0.999753	36.6817	0.296432	0.999831	Not_significant	-0.000140761	NA	NA	NA	-0.000140761
ENSG00000003393.15	294.099	-0.235053	0.999676	ALS2	all genes	1716.04	0.0103146	0.999753	46.9594	-0.227941	0.999831	Not_significant	-0.000140761	NA	NA	NA	-0.000140761
ENSG00000003436.16	94.2231	0.293527	0.999676	TFPI	all genes	311.338	-0.0396588	0.999753	26.5187	0.258688	0.999831	Not_significant	-0.000140761	NA	NA	NA	-0.000140761
ENSG00000003756.17	310.936	-0.121554	0.999676	RBM5	all genes	1360.48	-0.146391	0.999753	71.535	-0.272294	0.999831	Not_significant	-0.000140761	NA	NA	NA	-0.000140761
ENSG00000004059.11	1022.1	-0.0228985	0.999676	ARF5	all genes	2657.49	0.0433698	0.999753	322.451	0.0158761	0.999831	Not_significant	-0.000140761	NA	NA	NA	-0.000140761
ENSG00000004142.12	282.356	-0.0164287	0.999676	POLDIP2	all genes	1276.04	-0.066962	0.999753	62.9753	-0.0751465	0.999831	Not_significant	-0.000140761	NA	NA	NA	-0.000140761
ENSG00000004399.12	472.419	-0.0517401	0.999676	PLXND1	all genes	3458.93	-0.0739383	0.999753	41.6152	-0.178266	0.999831	Not_significant	-0.000140761	NA	NA	NA	-0.000140761
ENSG00000004455.17	212.406	0.497173	0.999676	AK2	all genes	1011.99	0.00219181	0.999753	44.8583	0.491426	0.999831	Not_significant	-0.000140761	NA	NA	NA	-0.000140761
ENSG00000004478.8	974.745	0.0673648	0.999676	FKBP4	all genes	3933.53	-0.145964	0.80895	240.121	-0.0843375	0.999831	Not_significant	-0.000140761	NA	NA	NA	-0.000140761
ENSG00000004487.16	866.686	0.0292833	0.999676	KDM1A	all genes	3560.52	0.0543703	0.999753	210.452	0.0785997	0.999831	Not_significant	-0.000140761	NA	NA	NA	-0.000140761
ENSG00000004534.15	291.969	0.108315	0.999676	RBM6	all genes	1838.67	-0.0313352	0.999753	40.1221	0.0673512	0.999831	Not_significant	-0.000140761	NA	NA	NA	-0.000140761
ENSG00000004700.16	161.862	-0.00397166	0.999676	RECQL	all genes	665.602	-0.157049	0.999753	39.267	-0.138971	0.999831	Not_significant	-0.000140761	NA	NA	NA	-0.000140761
ENSG00000004779.10	388.31	-0.0719583	0.999676	NDUFAB1	all genes	905.416	-0.112397	0.999753	127.523	-0.184714	0.999831	Not_significant	-0.000140761	NA	NA	NA	-0.000140761
ENSG00000004866.20	117.858	0.0229087	0.999676	ST7	all genes	599.693	-0.169917	0.999753	23.0612	-0.187484	0.999831	Not_significant	-0.000140761	NA	NA	NA	-0.000140761
ENSG00000004897.12	375.447	0.218933	0.999676	CDC27	all genes	1866.42	-0.065394	0.999753	75.5354	0.151894	0.999831	Not_significant	-0.000140761	NA	NA	NA	-0.000140761
ENSG00000004961.15	147.002	0.182824	0.999676	HCCS	all genes	461.421	0.113687	0.999753	42.5398	0.306987	0.999831	Not_significant	-0.000140761	NA	NA	NA	-0.000140761
ENSG00000004975.12	443.919	-0.0988216	0.999676	DVL2	all genes	2250.44	-0.178666	0.726235	87.2683	-0.295474	0.999831	Not_significant	-0.000140761	NA	NA	NA	-0.000140761
ENSG00000005001.10	732.324	-0.0525175	0.999676	PRSS22	all genes	2651.96	-0.324869	0.0454896	195.111	-0.394964	0.999831	Not_significant	-0.000140761	NA	NA	NA	-0.000140761
ENSG00000005007.12	606.754	-0.0280956	0.999676	UPF1	all genes	2135.15	0.185089	0.735367	164.532	0.156106	0.999831	Not_significant	-0.000140761	NA	NA	NA	-0.000140761
ENSG00000005020.13	149.515	-0.00982407	0.999676	SKAP2	all genes	480.683	0.127449	0.999753	42.737	0.129109	0.999831	Not_significant	-0.000140761	NA	NA	NA	-0.000140761
ENSG00000005022.6	1305.3	0.102513	0.999676	SLC25A5	all genes	6895.56	-0.062148	0.999753	243.091	0.0284959	0.999831	Not_significant	-0.000140761	NA	NA	NA	-0.000140761
ENSG00000005100.13	190.92	-0.276375	0.999676	DHX33	all genes	859.041	-0.0244908	0.999753	42.7812	-0.319136	0.999831	Not_significant	-0.000140761	NA	NA	NA	-0.000140761
ENSG00000005156.12	185.717	0.0744153	0.999676	LIG3	all genes	896.787	0.062047	0.999753	38.6548	0.117419	0.999831	Not_significant	-0.000140761	NA	NA	NA	-0.000140761
ENSG00000005175.10	235.968	-0.0367079	0.999676	RPAP3	all genes	894.946	-0.044828	0.999753	60.8906	-0.0913703	0.999831	Not_significant	-0.000140761	NA	NA	NA	-0.000140761
ENSG00000005194.15	135.322	-0.162999	0.999676	CIAPIN1	all genes	547.732	0.0619817	0.999753	33.2622	-0.091373	0.999831	Not_significant	-0.000140761	NA	NA	NA	-0.000140761
ENSG00000005206.17	127.447	0.114978	0.999676	SPPL2B	all genes	484.445	0.0646556	0.999753	32.8421	0.159953	0.999831	Not_significant	-0.000140761	NA	NA	NA	-0.000140761
ENSG00000005249.13	136.791	0.053438	0.999676	PRKAR2B	all genes	619.031	-0.0264861	0.999753	30.4652	0.0303265	0.999831	Not_significant	-0.000140761	NA	NA	NA	-0.000140761
ENSG00000005339.15	1073.2	-0.141009	0.999676	CREBBP	all genes	6844.59	0.0246376	0.999753	143.282	-0.132017	0.999831	Not_significant	-0.000140761	NA	NA	NA	-0.000140761
ENSG00000005448.17	182.332	0.165114	0.999676	WDR54	all genes	685.066	0.056581	0.999753	47.3473	0.205692	0.999831	Not_significant	-0.000140761	NA	NA	NA	-0.000140761
ENSG00000005483.21	438.017	0.207215	0.999676	KMT2E	all genes	3224.88	-0.0639217	0.999753	37.6771	0.140042	0.999831	Not_significant	-0.000140761	NA	NA	NA	-0.000140761
ENSG00000005486.17	503.812	-0.00558416	0.999676	RHBDD2	all genes	2190.4	-0.144838	0.999753	116.537	-0.152805	0.999831	Not_significant	-0.000140761	NA	NA	NA	-0.000140761
ENSG00000005700.15	296.161	0.638593	0.999676	IBTK	all genes	2053.13	-0.138486	0.999753	31.6072	0.481909	0.999831	Not_significant	-0.000140761	NA	NA	NA	-0.000140761
ENSG00000005801.18	133.306	0.299291	0.999676	ZNF195	all genes	672.028	0.0101813	0.999753	26.3796	0.311884	0.999831	Not_significant	-0.000140761	NA	NA	NA	-0.000140761
ENSG00000005810.18	688.144	0.0349362	0.999676	MYCBP2	all genes	4702.84	-0.07742	0.999753	76.7415	-0.0393419	0.999831	Not_significant	-0.000140761	NA	NA	NA	-0.000140761
ENSG00000005812.11	147.54	0.134512	0.999676	FBXL3	all genes	845.57	-0.030584	0.999753	24.2834	0.106359	0.999831	Not_significant	-0.000140761	NA	NA	NA	-0.000140761
ENSG00000005882.12	273.265	-0.351972	0.999676	PDK2	all genes	949.981	0.115422	0.999753	74.6979	-0.253928	0.999831	Not_significant	-0.000140761	NA	NA	NA	-0.000140761
ENSG00000005884.18	4171.97	0.138302	0.999676	ITGA3	all genes	17643.9	-0.000782877	0.999753	988.642	0.127281	0.999831	Not_significant	-0.000140761	NA	NA	NA	-0.000140761
ENSG00000005889.15	178.05	-0.413092	0.999676	ZFX	all genes	1034.06	-0.0292705	0.999753	28.6759	-0.434346	0.999831	Not_significant	-0.000140761	NA	NA	NA	-0.000140761
ENSG00000005893.16	408.869	-0.349594	0.999676	LAMP2	all genes	1190.31	0.0154458	0.999753	122.913	-0.34955	0.999831	Not_significant	-0.000140761	NA	NA	NA	-0.000140761
ENSG00000006007.12	234.774	-0.29362	0.999676	GDE1	all genes	1309.5	-0.210845	0.863213	40.4031	-0.508	0.999831	Not_significant	-0.000140761	NA	NA	NA	-0.000140761
ENSG00000006015.17	218.795	0.018794	0.999676	REX1BD	all genes	738.703	0.051851	0.999753	60.8399	0.0653007	0.999831	Not_significant	-0.000140761	NA	NA	NA	-0.000140761
ENSG00000006016.11	427.972	0.0576412	0.999676	CRLF1	all genes	1603.83	0.369398	0.0432952	111.313	0.406359	0.999831	Not_significant	-0.000140761	NA	NA	NA	-0.000140761
ENSG00000006118.14	814.359	0.0996024	0.999676	TMEM132A	all genes	3956.63	0.0688947	0.999753	168.275	0.15466	0.999831	Not_significant	-0.000140761	NA	NA	NA	-0.000140761
ENSG00000006125.18	904.958	-0.213825	0.999676	AP2B1	all genes	4322.44	0.143846	0.95477	190.594	-0.0762947	0.999831	Not_significant	-0.000140761	NA	NA	NA	-0.000140761
ENSG00000006282.21	318.416	0.304391	0.999676	SPATA20	all genes	2070.68	-0.118554	0.999753	40.6358	0.152197	0.999831	Not_significant	-0.000140761	NA	NA	NA	-0.000140761
ENSG00000006327.13	1067.35	-0.0703545	0.999676	TNFRSF12A	all genes	2386.64	-0.0980733	0.999753	355.522	-0.179445	0.999831	Not_significant	-0.000140761	NA	NA	NA	-0.000140761
ENSG00000006451.8	111.3	0.192628	0.999676	RALA	all genes	497.763	-0.128764	0.999753	25.0765	0.0374133	0.999831	Not_significant	-0.000140761	NA	NA	NA	-0.000140761
ENSG00000006453.14	337.786	-0.0741044	0.999676	BAIAP2L1	all genes	1592.79	-0.132845	0.999753	72.1714	-0.219435	0.999831	Not_significant	-0.000140761	NA	NA	NA	-0.000140761
ENSG00000006459.11	145.229	0.10621	0.999676	KDM7A	all genes	863.034	-0.0549983	0.999753	22.4284	0.0490935	0.999831	Not_significant	-0.000140761	NA	NA	NA	-0.000140761
ENSG00000006468.14	136.887	-0.319074	0.999676	ETV1	all genes	549.573	0.419901	0.279998	33.8534	0.0946209	0.999831	Not_significant	-0.000140761	NA	NA	NA	-0.000140761
ENSG00000006530.18	141.977	-0.128627	0.999676	AGK	all genes	568.689	-0.098068	0.999753	35.1863	-0.23354	0.999831	Not_significant	-0.000140761	NA	NA	NA	-0.000140761
ENSG00000006534.16	126.949	-0.206972	0.999676	ALDH3B1	all genes	468.356	0.185604	0.999753	33.393	-0.0234785	0.999831	Not_significant	-0.000140761	NA	NA	NA	-0.000140761
ENSG00000006607.14	171.664	0.227432	0.999676	FARP2	all genes	830.595	-0.0324155	0.999753	35.6488	0.187612	0.999831	Not_significant	-0.000140761	NA	NA	NA	-0.000140761
ENSG00000006611.16	131.752	-0.469637	0.999676	USH1C	all genes	628.876	0.0125463	0.999753	27.7878	-0.449515	0.999831	Not_significant	-0.000140761	NA	NA	NA	-0.000140761
ENSG00000006625.18	114.155	0.0303044	0.999676	GGCT	all genes	417.12	0.0156965	0.999753	30.2231	0.0296276	0.999831	Not_significant	-0.000140761	NA	NA	NA	-0.000140761
ENSG00000006704.10	265.725	0.0599932	0.999676	GTF2IRD1	all genes	1495.49	-0.153104	0.999753	45.0937	-0.12734	0.999831	Not_significant	-0.000140761	NA	NA	NA	-0.000140761
ENSG00000006712.15	316.681	-0.0866737	0.999676	PAF1	all genes	1283.66	0.187307	0.9868	77.7312	0.090234	0.999831	Not_significant	-0.000140761	NA	NA	NA	-0.000140761
ENSG00000006715.16	296.506	0.195498	0.999676	VPS41	all genes	1338.44	-0.11412	0.999753	66.199	0.0662627	0.999831	Not_significant	-0.000140761	NA	NA	NA	-0.000140761
ENSG00000006744.19	421.82	-0.0479132	0.999676	ELAC2	all genes	1615.71	-0.00897106	0.999753	108.099	-0.073541	0.999831	Not_significant	-0.000140761	NA	NA	NA	-0.000140761
ENSG00000006831.10	344.458	-0.0224293	0.999676	ADIPOR2	all genes	1632.02	-0.0246101	0.999753	73.1921	-0.0359126	0.999831	Not_significant	-0.000140761	NA	NA	NA	-0.000140761
ENSG00000007047.15	311.296	-0.256126	0.999676	MARK4	all genes	1917.96	0.0697103	0.999753	44.8232	-0.22455	0.999831	Not_significant	-0.000140761	NA	NA	NA	-0.000140761
ENSG00000007062.11	130.525	-0.380757	0.999676	PROM1	all genes	608.257	0.0957031	0.999753	28.2377	-0.26479	0.999831	Not_significant	-0.000140761	NA	NA	NA	-0.000140761
ENSG00000007080.11	392.084	-0.0964471	0.999676	CCDC124	all genes	1152.22	0.265484	0.618214	117.31	0.154815	0.999831	Not_significant	-0.000140761	NA	NA	NA	-0.000140761
ENSG00000007168.13	389.543	0.0901096	0.999676	PAFAH1B1	all genes	1826.32	0.0289975	0.999753	83.699	0.12871	0.999831	Not_significant	-0.000140761	NA	NA	NA	-0.000140761
ENSG00000007202.15	1206.67	-0.155084	0.999676	KIAA0100	all genes	9769.37	-0.101631	0.993913	61.231	-0.273608	0.999831	Not_significant	-0.000140761	NA	NA	NA	-0.000140761
ENSG00000007255.10	94.8171	0.164152	0.999676	TRAPPC6A	all genes	271.795	-0.160367	0.999753	28.6945	-0.00741108	0.999831	Not_significant	-0.000140761	NA	NA	NA	-0.000140761
ENSG00000007376.8	234.787	-0.106769	0.999676	RPUSD1	all genes	1020.31	-0.0283109	0.999753	54.3445	-0.16138	0.999831	Not_significant	-0.000140761	NA	NA	NA	-0.000140761
ENSG00000007392.16	132.495	0.127456	0.999676	LUC7L	all genes	505.698	-0.0247949	0.999753	34.0341	0.105043	0.999831	Not_significant	-0.000140761	NA	NA	NA	-0.000140761
ENSG00000007402.11	223.222	-0.278962	0.999676	CACNA2D2	all genes	862.17	0.0907349	0.999753	56.8739	-0.201933	0.999831	Not_significant	-0.000140761	NA	NA	NA	-0.000140761
ENSG00000007516.13	240.412	0.282427	0.999676	BAIAP3	all genes	1006.96	-0.0820393	0.999753	57.4468	0.179769	0.999831	Not_significant	-0.000140761	NA	NA	NA	-0.000140761
ENSG00000007520.4	178.165	0.123643	0.999676	TSR3	all genes	933.269	0.045483	0.999753	33.5632	0.168144	0.999831	Not_significant	-0.000140761	NA	NA	NA	-0.000140761
ENSG00000007545.16	162.98	-0.147951	0.999676	CRAMP1	all genes	980.119	-0.0382836	0.999753	24.6269	-0.180764	0.999831	Not_significant	-0.000140761	NA	NA	NA	-0.000140761
ENSG00000007866.21	165.544	0.349048	0.999676	TEAD3	all genes	731.767	-0.0740237	0.999753	37.7123	0.252683	0.999831	Not_significant	-0.000140761	NA	NA	NA	-0.000140761
ENSG00000007923.16	244.165	0.0245955	0.999676	DNAJC11	all genes	1057.96	0.0879766	0.999753	56.6327	0.0989297	0.999831	Not_significant	-0.000140761	NA	NA	NA	-0.000140761
ENSG00000007944.15	107.8	0.736504	0.999676	MYLIP	all genes	499.824	0.0618504	0.999753	23.4178	0.788707	0.999831	Not_significant	-0.000140761	NA	NA	NA	-0.000140761
ENSG00000008018.9	1193.17	0.12151	0.999676	PSMB1	all genes	2562.1	0.0404215	0.999753	402.351	0.152894	0.999831	Not_significant	-0.000140761	NA	NA	NA	-0.000140761
ENSG00000008083.14	300.279	0.141728	0.999676	JARID2	all genes	1629.96	-0.00414025	0.999753	53.8254	0.119288	0.999831	Not_significant	-0.000140761	NA	NA	NA	-0.000140761
ENSG00000008130.15	175.875	0.07645	0.999676	NADK	all genes	1006.65	0.0313557	0.999753	29.0328	0.10781	0.999831	Not_significant	-0.000140761	NA	NA	NA	-0.000140761
ENSG00000008256.16	128.452	-0.135051	0.999676	CYTH3	all genes	580.868	-0.144993	0.999753	28.6447	-0.314498	0.999831	Not_significant	-0.000140761	NA	NA	NA	-0.000140761
ENSG00000008282.8	502.629	-0.0783615	0.999676	SYPL1	all genes	1402.65	-0.0080981	0.999753	153.941	-0.0885301	0.999831	Not_significant	-0.000140761	NA	NA	NA	-0.000140761
ENSG00000008283.16	216.262	0.360686	0.999676	CYB561	all genes	785.119	-0.0462017	0.999753	57.4759	0.28688	0.999831	Not_significant	-0.000140761	NA	NA	NA	-0.000140761
ENSG00000008294.21	589.684	0.385323	0.999676	SPAG9	all genes	3100.18	-0.162061	0.766577	110.524	0.21187	0.999831	Not_significant	-0.000140761	NA	NA	NA	-0.000140761
ENSG00000008324.11	61.3419	0.694571	0.999676	SS18L2	all genes	113.593	-0.0506644	0.999753	21.5462	0.649345	0.999831	Not_significant	-0.000140761	NA	NA	NA	-0.000140761
ENSG00000008382.15	128.98	-0.178804	0.999676	MPND	all genes	640.461	0.123502	0.999753	26.0015	-0.0988	0.999831	Not_significant	-0.000140761	NA	NA	NA	-0.000140761
ENSG00000008394.13	191.784	-0.0260783	0.999676	MGST1	all genes	431.392	-0.216244	0.999753	63.7623	-0.237239	0.999831	Not_significant	-0.000140761	NA	NA	NA	-0.000140761
ENSG00000008441.16	170.692	-0.380614	0.999676	NFIX	all genes	878.212	0.181836	0.999753	32.9353	-0.20582	0.999831	Not_significant	-0.000140761	NA	NA	NA	-0.000140761
ENSG00000008517.16	76.5691	-0.288845	0.999676	IL32	all genes	216.096	0.158586	0.999753	23.3375	-0.132241	0.999831	Not_significant	-0.000140761	NA	NA	NA	-0.000140761
ENSG00000008838.20	353.806	-0.384299	0.999676	MED24	all genes	1861.83	0.156607	0.997819	66.2637	-0.238427	0.999831	Not_significant	-0.000140761	NA	NA	NA	-0.000140761
ENSG00000008869.12	155.223	0.0989792	0.999676	HEATR5B	all genes	896.205	-0.224813	0.999753	25.2628	-0.121645	0.999831	Not_significant	-0.000140761	NA	NA	NA	-0.000140761
ENSG00000008952.17	398.233	0.0330967	0.999676	SEC62	all genes	1275.19	0.0824055	0.999753	114.063	0.100525	0.999831	Not_significant	-0.000140761	NA	NA	NA	-0.000140761
ENSG00000008988.9	1816.9	-0.165632	0.999676	RPS20	all genes	12814.4	-0.107732	0.918588	183.529	-0.277607	0.999831	Not_significant	-0.000140761	NA	NA	NA	-0.000140761
ENSG00000009307.16	1692.39	0.188757	0.999676	CSDE1	all genes	10703.5	-0.00553428	0.999753	230.2	0.18043	0.999831	Not_significant	-0.000140761	NA	NA	NA	-0.000140761
ENSG00000009335.18	775.953	0.194514	0.999676	UBE3C	all genes	4978.21	-0.230023	0.0907313	102.175	-0.0369229	0.999831	Not_significant	-0.000140761	NA	NA	NA	-0.000140761
ENSG00000009844.16	272.921	-0.357097	0.999676	VTA1	all genes	855.187	-0.0237357	0.999753	79.1206	-0.373918	0.999831	Not_significant	-0.000140761	NA	NA	NA	-0.000140761
ENSG00000009950.16	304.836	-0.156523	0.999676	MLXIPL	all genes	1362.35	0.00587415	0.999753	68.7896	-0.164034	0.999831	Not_significant	-0.000140761	NA	NA	NA	-0.000140761
ENSG00000009954.11	986.919	-0.0187184	0.999676	BAZ1B	all genes	4984.78	0.0754968	0.999753	194.807	0.052703	0.999831	Not_significant	-0.000140761	NA	NA	NA	-0.000140761
ENSG00000010017.13	349.452	0.0533223	0.999676	RANBP9	all genes	1875.92	-0.066915	0.999753	63.6515	-0.0270337	0.999831	Not_significant	-0.000140761	NA	NA	NA	-0.000140761
ENSG00000010072.16	102.838	0.100832	0.999676	SPRTN	all genes	371.067	-0.108922	0.999753	27.446	0.0161021	0.999831	Not_significant	-0.000140761	NA	NA	NA	-0.000140761
ENSG00000010165.20	199.227	0.313699	0.999676	EEF1AKNMT	all genes	868.457	0.110338	0.999753	45.9592	0.417346	0.999831	Not_significant	-0.000140761	NA	NA	NA	-0.000140761
ENSG00000010219.13	114.962	-0.0553229	0.999676	DYRK4	all genes	405.3	-0.177782	0.999753	31.1578	-0.251074	0.999831	Not_significant	-0.000140761	NA	NA	NA	-0.000140761
ENSG00000010244.18	828.741	-0.0351124	0.999676	ZNF207	all genes	3042.71	0.0833313	0.999753	218.683	0.038336	0.999831	Not_significant	-0.000140761	NA	NA	NA	-0.000140761
ENSG00000010256.11	1200.21	-0.0183596	0.999676	UQCRC1	all genes	3873.98	0.0743479	0.999753	342.357	0.0456815	0.999831	Not_significant	-0.000140761	NA	NA	NA	-0.000140761
ENSG00000010270.13	146.532	-0.505728	0.999676	STARD3NL	all genes	764.189	-0.114503	0.999753	27.782	-0.631023	0.999831	Not_significant	-0.000140761	NA	NA	NA	-0.000140761
ENSG00000010278.14	1969.65	-0.0359768	0.999676	CD9	all genes	3969.42	0.0368079	0.999753	676.858	-0.00754858	0.999831	Not_significant	-0.000140761	NA	NA	NA	-0.000140761
ENSG00000010292.13	1038.49	-0.0878455	0.999676	NCAPD2	all genes	5301.35	0.130804	0.868704	202.317	0.0353082	0.999831	Not_significant	-0.000140761	NA	NA	NA	-0.000140761
ENSG00000010322.16	414.38	-0.0997871	0.999676	NISCH	all genes	2125.63	-0.0714233	0.999753	80.302	-0.191254	0.999831	Not_significant	-0.000140761	NA	NA	NA	-0.000140761
ENSG00000010404.18	391.713	-0.646865	0.999676	IDS	all genes	3166.99	-0.0115262	0.999753	20.0794	-0.65471	0.999831	Not_significant	-0.000140761	NA	NA	NA	-0.000140761
ENSG00000010818.10	248.739	-0.0219113	0.999676	HIVEP2	all genes	1804.48	-0.208528	0.774522	22.6977	-0.221085	0.999831	Not_significant	-0.000140761	NA	NA	NA	-0.000140761
ENSG00000011007.12	141.722	0.299511	0.999676	ELOA	all genes	795.751	0.101049	0.999753	24.1171	0.417132	0.999831	Not_significant	-0.000140761	NA	NA	NA	-0.000140761
ENSG00000011009.11	253.889	0.136748	0.999676	LYPLA2	all genes	1084.05	0.0863522	0.999753	59.6741	0.18827	0.999831	Not_significant	-0.000140761	NA	NA	NA	-0.000140761
ENSG00000011028.14	854.427	0.22038	0.999676	MRC2	all genes	3856.28	0.0375965	0.999753	190.782	0.244404	0.999831	Not_significant	-0.000140761	NA	NA	NA	-0.000140761
ENSG00000011052.21	3291.37	-0.0377521	0.999676	NME1-NME2	all genes	12797.4	-0.0451944	0.999753	834.227	-0.0916793	0.999831	Not_significant	-0.000140761	NA	NA	NA	-0.000140761
ENSG00000011105.14	116.476	-0.14917	0.999676	TSPAN9	all genes	267.382	-0.107539	0.999753	38.4646	-0.251426	0.999831	Not_significant	-0.000140761	NA	NA	NA	-0.000140761
ENSG00000011143.17	94.9146	-0.524966	0.999676	MKS1	all genes	362.605	0.0035203	0.999753	24.3859	-0.52754	0.999831	Not_significant	-0.000140761	NA	NA	NA	-0.000140761
ENSG00000011243.18	335.877	0.0669286	0.999676	AKAP8L	all genes	1381.55	0.135972	0.999753	81.4727	0.189937	0.999831	Not_significant	-0.000140761	NA	NA	NA	-0.000140761
ENSG00000011258.16	162.423	-0.353845	0.999676	MBTD1	all genes	970.163	-0.195746	0.999753	24.8715	-0.563281	0.999831	Not_significant	-0.000140761	NA	NA	NA	-0.000140761
ENSG00000011260.14	372.028	0.0186244	0.999676	UTP18	all genes	1602.22	0.0563719	0.999753	86.7531	0.0811796	0.999831	Not_significant	-0.000140761	NA	NA	NA	-0.000140761
ENSG00000011275.18	313.286	-0.0303796	0.999676	RNF216	all genes	1527.5	-0.0466194	0.999753	64.5177	-0.106516	0.999831	Not_significant	-0.000140761	NA	NA	NA	-0.000140761
ENSG00000011295.16	244.983	-0.0311802	0.999676	TTC19	all genes	1032.46	-0.101441	0.999753	58.254	-0.145788	0.999831	Not_significant	-0.000140761	NA	NA	NA	-0.000140761
ENSG00000011304.20	1775.56	-0.0733704	0.999676	PTBP1	all genes	5336.2	0.222987	0.0841125	525.44	0.136931	0.999831	Not_significant	-0.000140761	NA	NA	NA	-0.000140761
ENSG00000011347.10	159.772	0.216044	0.999676	SYT7	all genes	964.222	-0.0259527	0.999753	23.9629	0.181358	0.999831	Not_significant	-0.000140761	NA	NA	NA	-0.000140761
ENSG00000011405.13	513.441	-0.099843	0.999676	PIK3C2A	all genes	3120.11	-0.155631	0.892284	76.0238	-0.239501	0.999831	Not_significant	-0.000140761	NA	NA	NA	-0.000140761
ENSG00000011422.12	546.423	-0.0642421	0.999676	PLAUR	all genes	1529.63	0.189699	0.887075	167.139	0.112329	0.999831	Not_significant	-0.000140761	NA	NA	NA	-0.000140761
ENSG00000011426.11	412.908	-0.0930203	0.999676	ANLN	all genes	1833.93	0.314371	0.0676557	93.6187	0.221716	0.999831	Not_significant	-0.000140761	NA	NA	NA	-0.000140761
ENSG00000011451.20	237.306	0.279174	0.999676	WIZ	all genes	1529.44	0.133363	0.999753	30.8971	0.38638	0.999831	Not_significant	-0.000140761	NA	NA	NA	-0.000140761
ENSG00000011454.17	232.609	0.183259	0.999676	RABGAP1	all genes	1172.98	-0.0396001	0.999753	46.0095	0.152624	0.999831	Not_significant	-0.000140761	NA	NA	NA	-0.000140761
ENSG00000011478.12	121.22	0.0537899	0.999676	QPCTL	all genes	416.799	-0.210552	0.999753	33.3511	-0.171991	0.999831	Not_significant	-0.000140761	NA	NA	NA	-0.000140761
ENSG00000011485.15	419.857	-0.0830272	0.999676	PPP5C	all genes	1701.82	0.202862	0.684132	103.07	0.108074	0.999831	Not_significant	-0.000140761	NA	NA	NA	-0.000140761
ENSG00000011523.14	130.317	-0.408694	0.999676	CEP68	all genes	650.843	0.0131562	0.999753	26.091	-0.396992	0.999831	Not_significant	-0.000140761	NA	NA	NA	-0.000140761
ENSG00000011566.15	143.657	0.541349	0.999676	MAP4K3	all genes	869.643	-0.183196	0.999753	21.4203	0.340011	0.999831	Not_significant	-0.000140761	NA	NA	NA	-0.000140761
ENSG00000012061.15	438.824	0.178564	0.999676	ERCC1	all genes	2350.77	-0.0149923	0.999753	80.177	0.143291	0.999831	Not_significant	-0.000140761	NA	NA	NA	-0.000140761
ENSG00000012171.20	286.532	0.30222	0.999676	SEMA3B	all genes	1214.21	0.0451343	0.999753	67.8095	0.329156	0.999831	Not_significant	-0.000140761	NA	NA	NA	-0.000140761
ENSG00000012174.12	123.745	-0.0200237	0.999676	MBTPS2	all genes	497.622	-0.119162	0.999753	30.5685	-0.148862	0.999831	Not_significant	-0.000140761	NA	NA	NA	-0.000140761
ENSG00000012211.13	150.545	0.117935	0.999676	PRICKLE3	all genes	713.574	-0.00921256	0.999753	31.9723	0.0929141	0.999831	Not_significant	-0.000140761	NA	NA	NA	-0.000140761
ENSG00000012232.9	282.773	0.1624	0.999676	EXTL3	all genes	1869.63	0.074652	0.999753	34.5472	0.217737	0.999831	Not_significant	-0.000140761	NA	NA	NA	-0.000140761
ENSG00000012660.14	462.561	-0.0936728	0.999676	ELOVL5	all genes	1518.4	-0.0400585	0.999753	130.759	-0.150816	0.999831	Not_significant	-0.000140761	NA	NA	NA	-0.000140761
ENSG00000012822.16	243.587	0.0816448	0.999676	CALCOCO1	all genes	939.966	-0.0323218	0.999753	62.1051	0.0291337	0.999831	Not_significant	-0.000140761	NA	NA	NA	-0.000140761
ENSG00000012963.15	111.664	-0.321371	0.999676	UBR7	all genes	335.638	0.0995778	0.999753	33.0525	-0.203773	0.999831	Not_significant	-0.000140761	NA	NA	NA	-0.000140761
ENSG00000012983.11	242.888	-0.424847	0.999676	MAP4K5	all genes	1566.02	-0.172456	0.9868	31.6399	-0.623447	0.999831	Not_significant	-0.000140761	NA	NA	NA	-0.000140761
ENSG00000013275.8	599.889	0.159384	0.999676	PSMC4	all genes	1779.27	0.130938	0.999753	178.634	0.28826	0.999831	Not_significant	-0.000140761	NA	NA	NA	-0.000140761
ENSG00000013288.9	316.186	-0.0890361	0.999676	MAN2B2	all genes	1516.15	0.0624533	0.999753	66.3245	-0.0430581	0.999831	Not_significant	-0.000140761	NA	NA	NA	-0.000140761
ENSG00000013306.16	823.878	-0.112261	0.999676	SLC25A39	all genes	5123.36	0.0140763	0.999753	116.352	-0.117931	0.999831	Not_significant	-0.000140761	NA	NA	NA	-0.000140761
ENSG00000013364.19	880.568	0.176666	0.999676	MVP	all genes	3036.47	0.132158	0.991657	241.771	0.29392	0.999831	Not_significant	-0.000140761	NA	NA	NA	-0.000140761
ENSG00000013374.16	338.381	0.211497	0.999676	NUB1	all genes	1258.44	-0.030943	0.999753	88.4986	0.174945	0.999831	Not_significant	-0.000140761	NA	NA	NA	-0.000140761
ENSG00000013375.16	259.277	-0.00517636	0.999676	PGM3	all genes	900.022	0.175211	0.999753	70.8941	0.184587	0.999831	Not_significant	-0.000140761	NA	NA	NA	-0.000140761
ENSG00000013441.16	171.479	0.285324	0.999676	CLK1	all genes	1081.46	-0.279295	0.765584	23.4723	-0.0126326	0.999831	Not_significant	-0.000140761	NA	NA	NA	-0.000140761
ENSG00000013523.10	131.493	0.26007	0.999676	ANGEL1	all genes	574.855	-0.0420088	0.999753	30.2516	0.240094	0.999831	Not_significant	-0.000140761	NA	NA	NA	-0.000140761
ENSG00000013561.18	166.286	0.0232086	0.999676	RNF14	all genes	916.683	0.202265	0.999753	29.1268	0.211564	0.999831	Not_significant	-0.000140761	NA	NA	NA	-0.000140761
ENSG00000013583.10	175.345	0.0515564	0.999676	HEBP1	all genes	508.132	0.0727609	0.999753	52.783	0.132938	0.999831	Not_significant	-0.000140761	NA	NA	NA	-0.000140761
ENSG00000013588.8	1478.39	-0.0998733	0.999676	GPRC5A	all genes	4159.67	-0.27262	0.047308	451.362	-0.380736	0.999831	Not_significant	-0.000140761	NA	NA	NA	-0.000140761
ENSG00000013810.19	310.844	0.047946	0.999676	TACC3	all genes	1418.94	0.288726	0.518572	68.646	0.319814	0.999831	Not_significant	-0.000140761	NA	NA	NA	-0.000140761
ENSG00000014123.10	143.948	-0.109655	0.999676	UFL1	all genes	546.446	-0.14696	0.999753	37.1198	-0.242088	0.999831	Not_significant	-0.000140761	NA	NA	NA	-0.000140761
ENSG00000014164.7	219.769	0.456961	0.999676	ZC3H3	all genes	1067.12	-0.0427533	0.999753	45.4437	0.401228	0.999831	Not_significant	-0.000140761	NA	NA	NA	-0.000140761
ENSG00000014216.15	1283.25	-0.0469465	0.999676	CAPN1	all genes	4516.56	0.152214	0.706482	347.946	0.0991602	0.999831	Not_significant	-0.000140761	NA	NA	NA	-0.000140761
ENSG00000014641.20	891.576	-0.0687713	0.999676	MDH1	all genes	2883.13	0.0416205	0.999753	254.044	-0.0329884	0.999831	Not_significant	-0.000140761	NA	NA	NA	-0.000140761
ENSG00000014824.14	285.526	-0.279917	0.999676	SLC30A9	all genes	1910.69	-0.000334367	0.999753	33.7855	-0.262556	0.999831	Not_significant	-0.000140761	NA	NA	NA	-0.000140761
ENSG00000014919.12	247.567	-0.299847	0.999676	COX15	all genes	802.339	0.170207	0.999753	70.4824	-0.141409	0.999831	Not_significant	-0.000140761	NA	NA	NA	-0.000140761
ENSG00000015133.19	206.724	-0.271364	0.999676	CCDC88C	all genes	1366.51	-0.153962	0.999753	25.3019	-0.471722	0.999831	Not_significant	-0.000140761	NA	NA	NA	-0.000140761
ENSG00000015171.19	272.02	0.371181	0.999676	ZMYND11	all genes	1372.78	-0.0146133	0.999753	53.7444	0.322042	0.999831	Not_significant	-0.000140761	NA	NA	NA	-0.000140761
ENSG00000015475.18	148.295	-0.10733	0.999676	BID	all genes	459.963	0.140738	0.999753	43.2004	0.0164394	0.999831	Not_significant	-0.000140761	NA	NA	NA	-0.000140761
ENSG00000015479.19	997.388	0.0654732	0.999676	MATR3	all genes	5214.11	0.00906028	0.999753	188.411	0.0724041	0.999831	Not_significant	-0.000140761	NA	NA	NA	-0.000140761
ENSG00000015532.10	315.887	-0.154304	0.999676	XYLT2	all genes	1639.85	-0.0865609	0.999753	60.2445	-0.261393	0.999831	Not_significant	-0.000140761	NA	NA	NA	-0.000140761
ENSG00000015676.18	185.976	-0.0796487	0.999676	NUDCD3	all genes	575.608	0.171149	0.999753	54.2262	0.098289	0.999831	Not_significant	-0.000140761	NA	NA	NA	-0.000140761
ENSG00000017260.19	490.627	-0.00766886	0.999676	ATP2C1	all genes	2792.75	-0.0271602	0.999753	81.6854	-0.0254682	0.999831	Not_significant	-0.000140761	NA	NA	NA	-0.000140761
ENSG00000017483.15	167.049	-0.33221	0.999676	SLC38A5	all genes	579.87	0.0690221	0.999753	45.7022	-0.27422	0.999831	Not_significant	-0.000140761	NA	NA	NA	-0.000140761
ENSG00000017797.13	404.069	0.13316	0.999676	RALBP1	all genes	2738.67	0.0688636	0.999753	46.1692	0.174576	0.999831	Not_significant	-0.000140761	NA	NA	NA	-0.000140761
ENSG00000018408.14	768.533	-0.0163102	0.999676	WWTR1	all genes	2492.01	0.0527321	0.999753	218.689	0.0181828	0.999831	Not_significant	-0.000140761	NA	NA	NA	-0.000140761
ENSG00000018510.16	331.267	-0.094934	0.999676	AGPS	all genes	1237.82	-0.0614903	0.999753	86.3811	-0.157978	0.999831	Not_significant	-0.000140761	NA	NA	NA	-0.000140761
ENSG00000018699.13	97.5671	-0.74976	0.999676	TTC27	all genes	449.021	-0.0700784	0.999753	21.3917	-0.806745	0.999831	Not_significant	-0.000140761	NA	NA	NA	-0.000140761
ENSG00000019144.19	268.295	0.454822	0.999676	PHLDB1	all genes	1313.44	8.01354e-05	0.999753	54.9725	0.431164	0.999831	Not_significant	-0.000140761	NA	NA	NA	-0.000140761
ENSG00000019186.10	1376.03	0.093457	0.999676	CYP24A1	all genes	5651.85	0.0356867	0.999753	334.222	0.121521	0.999831	Not_significant	-0.000140761	NA	NA	NA	-0.000140761
ENSG00000019995.6	421.418	-0.296871	0.999676	ZRANB1	all genes	2857.27	-0.041079	0.999753	48.09	-0.313783	0.999831	Not_significant	-0.000140761	NA	NA	NA	-0.000140761
ENSG00000020129.16	248.023	-0.0053311	0.999676	NCDN	all genes	942.789	0.0464522	0.999753	63.907	0.0369762	0.999831	Not_significant	-0.000140761	NA	NA	NA	-0.000140761
ENSG00000020256.20	175.32	-0.0228086	0.999676	ZFP64	all genes	849.669	0.00776979	0.999753	36.3453	-0.0429066	0.999831	Not_significant	-0.000140761	NA	NA	NA	-0.000140761
ENSG00000020426.11	189.785	-0.515338	0.999676	MNAT1	all genes	712.45	0.066041	0.999753	49.3396	-0.433945	0.999831	Not_significant	-0.000140761	NA	NA	NA	-0.000140761
ENSG00000020633.18	179.381	-0.423461	0.999676	RUNX3	all genes	1096.74	-0.173006	0.999753	26.2598	-0.648605	0.999831	Not_significant	-0.000140761	NA	NA	NA	-0.000140761
ENSG00000021300.14	259.956	0.219165	0.999676	PLEKHB1	all genes	709.397	-0.0453116	0.999753	80.401	0.155035	0.999831	Not_significant	-0.000140761	NA	NA	NA	-0.000140761
ENSG00000021355.13	565.977	-0.00513615	0.999676	SERPINB1	all genes	1735.82	-0.124518	0.999753	165.833	-0.130289	0.999831	Not_significant	-0.000140761	NA	NA	NA	-0.000140761
ENSG00000021574.12	152.826	-0.0149987	0.999676	SPAST	all genes	790.721	-0.1527	0.999753	29.2698	-0.180555	0.999831	Not_significant	-0.000140761	NA	NA	NA	-0.000140761
ENSG00000021762.20	185.256	-0.131456	0.999676	OSBPL5	all genes	740.264	0.100624	0.999753	46.007	-0.064615	0.999831	Not_significant	-0.000140761	NA	NA	NA	-0.000140761
ENSG00000021776.11	214.301	0.334389	0.999676	AQR	all genes	953.226	-0.0370609	0.999753	48.5228	0.304063	0.999831	Not_significant	-0.000140761	NA	NA	NA	-0.000140761
ENSG00000022267.19	103.875	0.0477066	0.999676	FHL1	all genes	429.206	0.305932	0.997877	25.1002	0.329542	0.999831	Not_significant	-0.000140761	NA	NA	NA	-0.000140761
ENSG00000022277.12	366.367	0.0535866	0.999676	RTF2	all genes	1178.55	0.0194791	0.999753	104.669	0.075449	0.999831	Not_significant	-0.000140761	NA	NA	NA	-0.000140761
ENSG00000022556.16	295.019	-0.0127476	0.999676	NLRP2	all genes	1142.36	0.022381	0.999753	74.9957	0.00033477	0.999831	Not_significant	-0.000140761	NA	NA	NA	-0.000140761
ENSG00000022567.9	152.234	-0.241949	0.999676	SLC45A4	all genes	922.771	-0.117056	0.999753	22.653	-0.355803	0.999831	Not_significant	-0.000140761	NA	NA	NA	-0.000140761
ENSG00000022840.16	493.376	0.0680634	0.999676	RNF10	all genes	3745.3	0.154528	0.936291	37.0049	0.192636	0.999831	Not_significant	-0.000140761	NA	NA	NA	-0.000140761
ENSG00000023041.11	209.334	-0.032465	0.999676	ZDHHC6	all genes	1496.37	-0.150341	0.999753	20.1812	-0.168077	0.999831	Not_significant	-0.000140761	NA	NA	NA	-0.000140761
ENSG00000023191.17	502.954	0.0788201	0.999676	RNH1	all genes	1696.35	0.120806	0.999753	139.903	0.187028	0.999831	Not_significant	-0.000140761	NA	NA	NA	-0.000140761
ENSG00000023228.14	491.1	0.0441786	0.999676	NDUFS1	all genes	1848.53	-0.0178246	0.999753	127.384	0.030827	0.999831	Not_significant	-0.000140761	NA	NA	NA	-0.000140761
ENSG00000023287.13	439.126	-0.450812	0.999676	RB1CC1	all genes	2969.87	-0.0399065	0.999753	50.489	-0.510902	0.999831	Not_significant	-0.000140761	NA	NA	NA	-0.000140761
ENSG00000023318.8	95.7528	0.124117	0.999676	ERP44	all genes	316.908	0.0365897	0.999753	26.93	0.150754	0.999831	Not_significant	-0.000140761	NA	NA	NA	-0.000140761
ENSG00000023330.15	404.815	-0.281764	0.999676	ALAS1	all genes	1653.44	0.173339	0.990699	98.7763	-0.125393	0.999831	Not_significant	-0.000140761	NA	NA	NA	-0.000140761
ENSG00000023516.9	493.655	-0.249851	0.999676	AKAP11	all genes	2700.57	-0.0493583	0.999753	87.4915	-0.289761	0.999831	Not_significant	-0.000140761	NA	NA	NA	-0.000140761
ENSG00000023572.9	127.331	0.402187	0.999676	GLRX2	all genes	350.313	-0.145971	0.999753	39.2284	0.270993	0.999831	Not_significant	-0.000140761	NA	NA	NA	-0.000140761
ENSG00000023608.5	239.293	-0.25028	0.999676	SNAPC1	all genes	732.752	-0.232865	0.966916	70.1899	-0.473739	0.999831	Not_significant	-0.000140761	NA	NA	NA	-0.000140761
ENSG00000023697.13	115.38	-0.230446	0.999676	DERA	all genes	432.932	-0.135024	0.999753	30.0053	-0.347494	0.999831	Not_significant	-0.000140761	NA	NA	NA	-0.000140761
ENSG00000023734.11	592.252	-0.29357	0.999676	STRAP	all genes	2845.57	-0.055973	0.999753	123.983	-0.341772	0.999831	Not_significant	-0.000140761	NA	NA	NA	-0.000140761
ENSG00000023892.11	143.161	-0.317167	0.999676	DEF6	all genes	641.324	0.175308	0.999753	32.2128	-0.169867	0.999831	Not_significant	-0.000140761	NA	NA	NA	-0.000140761
ENSG00000023909.10	149.03	0.272859	0.999676	GCLM	all genes	568.304	0.0177688	0.999753	38.2921	0.284784	0.999831	Not_significant	-0.000140761	NA	NA	NA	-0.000140761
ENSG00000024048.10	296.637	-0.0214653	0.999676	UBR2	all genes	1471.38	-0.0787332	0.999753	59.8839	-0.0889102	0.999831	Not_significant	-0.000140761	NA	NA	NA	-0.000140761
ENSG00000024422.12	653.916	-0.0417565	0.999676	EHD2	all genes	2075.69	0.113533	0.999753	188.213	0.0580896	0.999831	Not_significant	-0.000140761	NA	NA	NA	-0.000140761
ENSG00000025156.13	130.136	-0.0447367	0.999676	HSF2	all genes	561.755	-0.0895443	0.999753	30.297	-0.126903	0.999831	Not_significant	-0.000140761	NA	NA	NA	-0.000140761
ENSG00000025293.17	196.135	-0.0650062	0.999676	PHF20	all genes	1094.75	0.132818	0.999753	33.6884	0.0740925	0.999831	Not_significant	-0.000140761	NA	NA	NA	-0.000140761
ENSG00000025434.19	92.8846	-0.16882	0.999676	NR1H3	all genes	381.593	-0.00537109	0.999753	22.5644	-0.189095	0.999831	Not_significant	-0.000140761	NA	NA	NA	-0.000140761
ENSG00000025708.14	365.304	-0.363307	0.999676	TYMP	all genes	1469.85	0.0238898	0.999753	90.267	-0.359995	0.999831	Not_significant	-0.000140761	NA	NA	NA	-0.000140761
ENSG00000025770.19	220.714	0.466939	0.999676	NCAPH2	all genes	1180.11	0.111816	0.999753	40.4045	0.580925	0.999831	Not_significant	-0.000140761	NA	NA	NA	-0.000140761
ENSG00000025772.8	262.658	-0.47949	0.999676	TOMM34	all genes	927.222	0.169812	0.999753	71.1126	-0.307587	0.999831	Not_significant	-0.000140761	NA	NA	NA	-0.000140761
ENSG00000025796.14	194.078	-0.0745958	0.999676	SEC63	all genes	944.188	-0.00121431	0.999753	40.0477	-0.0710828	0.999831	Not_significant	-0.000140761	NA	NA	NA	-0.000140761
ENSG00000025800.14	450.988	0.0110378	0.999676	KPNA6	all genes	1437.97	0.0209607	0.999753	129.508	0.0225357	0.999831	Not_significant	-0.000140761	NA	NA	NA	-0.000140761
ENSG00000026297.15	177.546	0.361683	0.999676	RNASET2	all genes	728.855	-0.0629033	0.999753	43.1181	0.291981	0.999831	Not_significant	-0.000140761	NA	NA	NA	-0.000140761
ENSG00000026508.19	4059.19	-0.0412802	0.999676	CD44	all genes	14246	0.132113	0.594545	1102.64	0.0840713	0.999831	Not_significant	-0.000140761	NA	NA	NA	-0.000140761
ENSG00000027001.10	87.7028	0.329528	0.999676	MIPEP	all genes	331.148	0.194934	0.999753	22.6952	0.506084	0.999831	Not_significant	-0.000140761	NA	NA	NA	-0.000140761
ENSG00000027075.15	131.892	-0.286099	0.999676	PRKCH	all genes	717.81	-0.106574	0.999753	23.5604	-0.430527	0.999831	Not_significant	-0.000140761	NA	NA	NA	-0.000140761
ENSG00000027697.14	217.117	-0.236307	0.999676	IFNGR1	all genes	714.299	0.0497452	0.999753	61.2878	-0.183496	0.999831	Not_significant	-0.000140761	NA	NA	NA	-0.000140761
ENSG00000027847.14	107.879	0.548062	0.999676	B4GALT7	all genes	440.69	-0.182715	0.999753	26.3092	0.369216	0.999831	Not_significant	-0.000140761	NA	NA	NA	-0.000140761
ENSG00000028116.17	173.145	0.0127492	0.999676	VRK2	all genes	803.2	0.0254173	0.999753	37.6119	0.0491955	0.999831	Not_significant	-0.000140761	NA	NA	NA	-0.000140761
ENSG00000028310.18	131.708	0.452198	0.999676	BRD9	all genes	717.309	-0.101991	0.999753	23.5067	0.320017	0.999831	Not_significant	-0.000140761	NA	NA	NA	-0.000140761
ENSG00000028528.15	480	0.0375887	0.999676	SNX1	all genes	1870.84	0.066113	0.999753	121.43	0.102032	0.999831	Not_significant	-0.000140761	NA	NA	NA	-0.000140761
ENSG00000029363.17	211.96	0.274589	0.999676	BCLAF1	all genes	1408.83	0.00698172	0.999753	25.5389	0.257232	0.999831	Not_significant	-0.000140761	NA	NA	NA	-0.000140761
ENSG00000029364.12	204.604	0.220826	0.999676	SLC39A9	all genes	975.58	-0.0641024	0.999753	43.1566	0.160633	0.999831	Not_significant	-0.000140761	NA	NA	NA	-0.000140761
ENSG00000029639.11	104.352	0.0964658	0.999676	TFB1M	all genes	350.308	0.00345818	0.999753	29.1156	0.0814594	0.999831	Not_significant	-0.000140761	NA	NA	NA	-0.000140761
ENSG00000029725.17	220.815	-0.135806	0.999676	RABEP1	all genes	1457.32	-0.0633184	0.999753	27.1112	-0.206159	0.999831	Not_significant	-0.000140761	NA	NA	NA	-0.000140761
ENSG00000029993.15	152.873	-0.309073	0.999676	HMGB3	all genes	689.511	0.225444	0.999753	34.1588	-0.0819877	0.999831	Not_significant	-0.000140761	NA	NA	NA	-0.000140761
ENSG00000030066.13	339.022	-0.0924895	0.999676	NUP160	all genes	1536.02	0.0177892	0.999753	75.4243	-0.0694644	0.999831	Not_significant	-0.000140761	NA	NA	NA	-0.000140761
ENSG00000030582.18	3023.81	-0.00725072	0.999676	GRN	all genes	8425.4	0.137781	0.793517	926.66	0.120798	0.999831	Not_significant	-0.000140761	NA	NA	NA	-0.000140761
ENSG00000031698.13	458.88	-0.0663154	0.999676	SARS1	all genes	1729.74	0.0918429	0.999753	118.886	0.0238047	0.999831	Not_significant	-0.000140761	NA	NA	NA	-0.000140761
ENSG00000031823.14	277.714	-0.00472925	0.999676	RANBP3	all genes	988.855	0.197182	0.999753	74.7489	0.182816	0.999831	Not_significant	-0.000140761	NA	NA	NA	-0.000140761
ENSG00000032389.12	163.271	0.258603	0.999676	EIPR1	all genes	653.379	0.157712	0.999753	40.4651	0.407026	0.999831	Not_significant	-0.000140761	NA	NA	NA	-0.000140761
ENSG00000032444.16	1083.92	0.230369	0.999676	PNPLA6	all genes	5513.4	0.115211	0.999753	212.073	0.330778	0.999831	Not_significant	-0.000140761	NA	NA	NA	-0.000140761
ENSG00000033011.12	150.775	0.153985	0.999676	ALG1	all genes	488.636	0.00869878	0.999753	42.9013	0.163527	0.999831	Not_significant	-0.000140761	NA	NA	NA	-0.000140761
ENSG00000033030.15	120.549	0.147519	0.999676	ZCCHC8	all genes	485.666	-0.0244442	0.999753	29.7395	0.11962	0.999831	Not_significant	-0.000140761	NA	NA	NA	-0.000140761
ENSG00000033050.9	386.019	0.198451	0.999676	ABCF2	all genes	1784.76	-0.0610248	0.999753	84.1314	0.136873	0.999831	Not_significant	-0.000140761	NA	NA	NA	-0.000140761
ENSG00000033170.17	435.914	0.162299	0.999676	FUT8	all genes	2854.4	-0.0710568	0.999753	54.6082	0.0944151	0.999831	Not_significant	-0.000140761	NA	NA	NA	-0.000140761
ENSG00000033178.13	365.064	0.0246662	0.999676	UBA6	all genes	1618.27	-0.0785772	0.999753	82.9412	-0.061063	0.999831	Not_significant	-0.000140761	NA	NA	NA	-0.000140761
ENSG00000033627.16	312.598	0.00116381	0.999676	ATP6V0A1	all genes	1225.82	-0.0008993	0.999753	78.7293	-0.00490878	0.999831	Not_significant	-0.000140761	NA	NA	NA	-0.000140761
ENSG00000033800.13	199.551	-0.219002	0.999676	PIAS1	all genes	817.103	0.133466	0.999753	48.5814	-0.0702552	0.999831	Not_significant	-0.000140761	NA	NA	NA	-0.000140761
ENSG00000033867.16	171.193	-0.308693	0.999676	SLC4A7	all genes	931.438	-0.137003	0.999753	30.6065	-0.445209	0.999831	Not_significant	-0.000140761	NA	NA	NA	-0.000140761
ENSG00000034152.19	176.122	-0.286446	0.999676	MAP2K3	all genes	870.665	0.113312	0.999753	35.6931	-0.19671	0.999831	Not_significant	-0.000140761	NA	NA	NA	-0.000140761
ENSG00000034510.6	3367.2	0.145901	0.999676	TMSB10	all genes	7668.71	0.221359	0.0506206	1114.25	0.356611	0.999831	Not_significant	-0.000140761	NA	NA	NA	-0.000140761
ENSG00000034677.13	293.903	0.125057	0.999676	RNF19A	all genes	1815.87	0.0502649	0.999753	42.0579	0.173311	0.999831	Not_significant	-0.000140761	NA	NA	NA	-0.000140761
ENSG00000034713.8	337.011	-0.127044	0.999676	GABARAPL2	all genes	875.627	-0.00292014	0.999753	106.366	-0.134766	0.999831	Not_significant	-0.000140761	NA	NA	NA	-0.000140761
ENSG00000035141.8	140.124	0.335282	0.999676	FAM136A	all genes	474.492	-0.132946	0.999753	38.8953	0.172813	0.999831	Not_significant	-0.000140761	NA	NA	NA	-0.000140761
ENSG00000035403.17	571.081	0.0406098	0.999676	VCL	all genes	2344.69	0.10111	0.999753	138.732	0.127545	0.999831	Not_significant	-0.000140761	NA	NA	NA	-0.000140761
ENSG00000035681.9	172.953	0.550783	0.999676	NSMAF	all genes	1019.74	-0.282679	0.485526	27.0924	0.248528	0.999831	Not_significant	-0.000140761	NA	NA	NA	-0.000140761
ENSG00000035687.10	208.941	-0.204143	0.999676	ADSS2	all genes	926.164	-0.0665819	0.999753	47.4791	-0.28118	0.999831	Not_significant	-0.000140761	NA	NA	NA	-0.000140761
ENSG00000035862.12	642.427	0.122367	0.999676	TIMP2	all genes	1746.78	0.108035	0.999753	198.943	0.215062	0.999831	Not_significant	-0.000140761	NA	NA	NA	-0.000140761
ENSG00000035928.16	414.385	0.129187	0.999676	RFC1	all genes	2121.7	0.138376	0.999753	80.378	0.265673	0.999831	Not_significant	-0.000140761	NA	NA	NA	-0.000140761
ENSG00000036054.13	124.835	0.282831	0.999676	TBC1D23	all genes	577.949	-0.0572002	0.999753	27.1802	0.240733	0.999831	Not_significant	-0.000140761	NA	NA	NA	-0.000140761
ENSG00000036257.13	497.306	0.123808	0.999676	CUL3	all genes	2630.06	-0.0671462	0.999753	92.4643	0.0649254	0.999831	Not_significant	-0.000140761	NA	NA	NA	-0.000140761
ENSG00000036549.13	303.37	-0.336564	0.999676	AC118549.1	all genes	2188.68	-0.0679672	0.999753	28.2885	-0.423061	0.999831	Not_significant	-0.000140761	NA	NA	NA	-0.000140761
ENSG00000037474.15	500.884	0.190797	0.999676	NSUN2	all genes	2185.65	-0.0917839	0.999753	115.461	0.105574	0.999831	Not_significant	-0.000140761	NA	NA	NA	-0.000140761
ENSG00000037637.11	147.391	0.0963339	0.999676	FBXO42	all genes	833.699	0.141885	0.999753	24.8061	0.186354	0.999831	Not_significant	-0.000140761	NA	NA	NA	-0.000140761
ENSG00000037749.12	109.651	-0.698434	0.999676	MFAP3	all genes	466.525	-0.0139067	0.999753	25.8723	-0.694534	0.999831	Not_significant	-0.000140761	NA	NA	NA	-0.000140761
ENSG00000037897.17	83.0198	0.132112	0.999676	METTL1	all genes	293.496	0.207517	0.999753	22.4448	0.3485	0.999831	Not_significant	-0.000140761	NA	NA	NA	-0.000140761
ENSG00000038219.13	370.597	0.106171	0.999676	BOD1L1	all genes	2081.43	-0.042926	0.999753	63.0728	0.0533242	0.999831	Not_significant	-0.000140761	NA	NA	NA	-0.000140761
ENSG00000038274.17	483.348	-0.0818911	0.999676	MAT2B	all genes	1663.1	0.0852923	0.999753	132.91	-0.00316128	0.999831	Not_significant	-0.000140761	NA	NA	NA	-0.000140761
ENSG00000038358.15	474.831	0.0291977	0.999676	EDC4	all genes	2141.87	0.0514517	0.999753	106.099	0.0680835	0.999831	Not_significant	-0.000140761	NA	NA	NA	-0.000140761
ENSG00000038382.20	626.207	0.0199515	0.999676	TRIO	all genes	4377.14	-0.0369136	0.999753	65.1582	-0.0465179	0.999831	Not_significant	-0.000140761	NA	NA	NA	-0.000140761
ENSG00000038427.16	4834.54	-0.0261721	0.999676	VCAN	all genes	21328.2	0.25259	0.000861797	1103.16	0.220202	0.999831	RNA_up	-0.000140761	NA	0	0	-0.000140761
ENSG00000038532.16	156.797	-0.100724	0.999676	CLEC16A	all genes	927.59	-0.0399156	0.999753	24.4328	-0.175632	0.999831	Not_significant	-0.000140761	NA	NA	NA	-0.000140761
ENSG00000039068.19	330.3	-0.290498	0.999676	CDH1	all genes	1081.32	0.0224577	0.999753	93.5056	-0.286007	0.999831	Not_significant	-0.000140761	NA	NA	NA	-0.000140761
ENSG00000039123.16	355.809	0.0929709	0.999676	MTREX	all genes	1586.75	-0.0299102	0.999753	80.3695	0.0623332	0.999831	Not_significant	-0.000140761	NA	NA	NA	-0.000140761
ENSG00000039319.17	246.421	-0.0703968	0.999676	ZFYVE16	all genes	1424.93	-0.279731	0.362945	39.9835	-0.351774	0.999831	Not_significant	-0.000140761	NA	NA	NA	-0.000140761
ENSG00000039523.20	482.98	-0.0928639	0.999676	RIPOR1	all genes	2526.29	0.00342196	0.999753	91.1928	-0.110936	0.999831	Not_significant	-0.000140761	NA	NA	NA	-0.000140761
ENSG00000039560.14	295.395	-0.249708	0.999676	RAI14	all genes	1703.16	-0.150017	0.999753	48.1562	-0.406658	0.999831	Not_significant	-0.000140761	NA	NA	NA	-0.000140761
ENSG00000039650.12	162.457	-0.0895369	0.999676	PNKP	all genes	747.766	0.073431	0.999753	35.5984	-0.0347872	0.999831	Not_significant	-0.000140761	NA	NA	NA	-0.000140761
ENSG00000040341.18	226.216	0.136507	0.999676	STAU2	all genes	1258.59	0.00815655	0.999753	39.0629	0.17125	0.999831	Not_significant	-0.000140761	NA	NA	NA	-0.000140761
ENSG00000040608.14	144.891	0.0652269	0.999676	RTN4R	all genes	837.503	0.100734	0.999753	23.5069	0.175412	0.999831	Not_significant	-0.000140761	NA	NA	NA	-0.000140761
ENSG00000040633.13	281.532	-0.116896	0.999676	PHF23	all genes	1148.18	0.0984037	0.999753	68.7781	-0.0364379	0.999831	Not_significant	-0.000140761	NA	NA	NA	-0.000140761
ENSG00000040933.15	179.625	1.03588	0.999676	INPP4A	all genes	1105.7	-0.144566	0.999753	25.8838	0.871344	0.999831	Not_significant	-0.000140761	NA	NA	NA	-0.000140761
ENSG00000041357.16	603.421	-0.119833	0.999676	PSMA4	all genes	2032.04	0.214986	0.518572	168.036	0.0972387	0.999831	Not_significant	-0.000140761	NA	NA	NA	-0.000140761
ENSG00000041802.11	242.483	-0.294823	0.999676	LSG1	all genes	1119.43	-0.0168035	0.999753	52.9803	-0.315084	0.999831	Not_significant	-0.000140761	NA	NA	NA	-0.000140761
ENSG00000041880.14	120.934	-0.208896	0.999676	PARP3	all genes	598.514	-0.0135025	0.999753	24.4865	-0.231208	0.999831	Not_significant	-0.000140761	NA	NA	NA	-0.000140761
ENSG00000042286.15	211.71	-0.0463483	0.999676	AIFM2	all genes	682.596	-0.0563123	0.999753	60.4307	-0.104032	0.999831	Not_significant	-0.000140761	NA	NA	NA	-0.000140761
ENSG00000042429.12	269.241	0.131745	0.999676	MED17	all genes	1073.13	0.0307484	0.999753	66.9643	0.144701	0.999831	Not_significant	-0.000140761	NA	NA	NA	-0.000140761
ENSG00000042445.14	523.28	-0.0191851	0.999676	RETSAT	all genes	1874.15	0.120449	0.999753	140.345	0.0818293	0.999831	Not_significant	-0.000140761	NA	NA	NA	-0.000140761
ENSG00000042493.16	364.086	-0.394919	0.999676	CAPG	all genes	1011.49	0.209334	0.920015	111.763	-0.192593	0.999831	Not_significant	-0.000140761	NA	NA	NA	-0.000140761
ENSG00000042753.11	511.528	-0.151428	0.999676	AP2S1	all genes	1785.14	0.0837444	0.999753	139.472	-0.0782243	0.999831	Not_significant	-0.000140761	NA	NA	NA	-0.000140761
ENSG00000043093.15	130.475	0.384928	0.999676	DCUN1D1	all genes	645.68	-0.171834	0.999753	26.3969	0.172747	0.999831	Not_significant	-0.000140761	NA	NA	NA	-0.000140761
ENSG00000043143.20	323.653	0.183449	0.999676	JADE2	all genes	2092.38	-0.0438116	0.999753	41.8473	0.117391	0.999831	Not_significant	-0.000140761	NA	NA	NA	-0.000140761
ENSG00000043355.12	161.787	0.244571	0.999676	ZIC2	all genes	655.188	0.0146382	0.999753	39.737	0.215715	0.999831	Not_significant	-0.000140761	NA	NA	NA	-0.000140761
ENSG00000043514.17	111.287	0.253903	0.999676	TRIT1	all genes	499.414	-0.066453	0.999753	24.9908	0.198037	0.999831	Not_significant	-0.000140761	NA	NA	NA	-0.000140761
ENSG00000044090.9	386.258	-0.0535148	0.999676	CUL7	all genes	1945.84	0.110207	0.999753	76.5268	0.0312355	0.999831	Not_significant	-0.000140761	NA	NA	NA	-0.000140761
ENSG00000044115.21	1919.67	0.0147581	0.999676	CTNNA1	all genes	7829.73	0.0681719	0.999753	468.836	0.0744762	0.999831	Not_significant	-0.000140761	NA	NA	NA	-0.000140761
ENSG00000044446.12	140.555	0.531042	0.999676	PHKA2	all genes	751.684	-0.196561	0.999753	25.7443	0.343119	0.999831	Not_significant	-0.000140761	NA	NA	NA	-0.000140761
ENSG00000044574.8	2990.57	-0.126054	0.999676	HSPA5	all genes	10475.4	0.174905	0.386476	813.355	0.0403755	0.999831	Not_significant	-0.000140761	NA	NA	NA	-0.000140761
ENSG00000046604.13	1339.65	0.128604	0.999676	DSG2	all genes	5218.69	0.0937274	0.999753	338.9	0.220757	0.999831	Not_significant	-0.000140761	NA	NA	NA	-0.000140761
ENSG00000047188.16	127.636	0.314194	0.999676	YTHDC2	all genes	692.441	-0.163253	0.999753	22.9051	0.171121	0.999831	Not_significant	-0.000140761	NA	NA	NA	-0.000140761
ENSG00000047249.18	191.438	-0.502727	0.999676	ATP6V1H	all genes	670.4	0.1088	0.999753	52.0993	-0.384611	0.999831	Not_significant	-0.000140761	NA	NA	NA	-0.000140761
ENSG00000047315.16	811.702	-0.118897	0.999676	POLR2B	all genes	3790.91	-0.065397	0.999753	175.132	-0.18204	0.999831	Not_significant	-0.000140761	NA	NA	NA	-0.000140761
ENSG00000047410.14	1159.23	0.0210295	0.999676	TPR	all genes	5395.46	-0.0316959	0.999753	251.027	-0.0180491	0.999831	Not_significant	-0.000140761	NA	NA	NA	-0.000140761
ENSG00000047578.13	198.588	-0.257993	0.999676	KIAA0556	all genes	1251.66	0.212034	0.868704	27.2393	-0.0526581	0.999831	Not_significant	-0.000140761	NA	NA	NA	-0.000140761
ENSG00000047579.19	121.246	-0.132281	0.999676	DTNBP1	all genes	406.833	0.226186	0.999753	33.83	0.0746597	0.999831	Not_significant	-0.000140761	NA	NA	NA	-0.000140761
ENSG00000047849.21	1735.07	0.0774832	0.999676	MAP4	all genes	6830.99	0.12303	0.892284	435.563	0.194949	0.999831	Not_significant	-0.000140761	NA	NA	NA	-0.000140761
ENSG00000047932.14	205.325	-0.158826	0.999676	GOPC	all genes	749.135	0.114469	0.999753	54.4052	-0.0505522	0.999831	Not_significant	-0.000140761	NA	NA	NA	-0.000140761
ENSG00000048028.11	140.131	0.43131	0.999676	USP28	all genes	829.625	-0.0540816	0.999753	21.7913	0.362871	0.999831	Not_significant	-0.000140761	NA	NA	NA	-0.000140761
ENSG00000048140.18	191.632	0.637067	0.999676	TSPAN17	all genes	1275.36	-0.209227	0.933698	22.9984	0.457184	0.999831	Not_significant	-0.000140761	NA	NA	NA	-0.000140761
ENSG00000048162.20	165.698	-0.265202	0.999676	NOP16	all genes	554.776	0.0441309	0.999753	46.3149	-0.207157	0.999831	Not_significant	-0.000140761	NA	NA	NA	-0.000140761
ENSG00000048392.12	409.73	-0.113288	0.999676	RRM2B	all genes	1394.09	-0.217423	0.793517	113.456	-0.342182	0.999831	Not_significant	-0.000140761	NA	NA	NA	-0.000140761
ENSG00000048405.10	149.428	0.30197	0.999676	ZNF800	all genes	916.626	-0.254002	0.737095	21.7069	0.00614994	0.999831	Not_significant	-0.000140761	NA	NA	NA	-0.000140761
ENSG00000048544.6	102.113	-0.260868	0.999676	MRPS10	all genes	347.949	-0.303502	0.999753	28.2534	-0.566834	0.999831	Not_significant	-0.000140761	NA	NA	NA	-0.000140761
ENSG00000048649.13	464.193	0.293784	0.999676	RSF1	all genes	2233.35	0.0706268	0.999753	96.9379	0.35957	0.999831	Not_significant	-0.000140761	NA	NA	NA	-0.000140761
ENSG00000048707.15	637.743	-0.169679	0.999676	VPS13D	all genes	4327.95	-0.109455	0.999753	72.6137	-0.283588	0.999831	Not_significant	-0.000140761	NA	NA	NA	-0.000140761
ENSG00000048828.17	963.545	-0.163007	0.999676	FAM120A	all genes	6339.67	-0.0654832	0.999753	119.317	-0.249322	0.999831	Not_significant	-0.000140761	NA	NA	NA	-0.000140761
ENSG00000048991.16	301.004	-0.193205	0.999676	R3HDM1	all genes	2037.2	-0.0639023	0.999753	34.5309	-0.284235	0.999831	Not_significant	-0.000140761	NA	NA	NA	-0.000140761
ENSG00000049130.16	2098.06	0.118578	0.999676	KITLG	all genes	11151.3	-0.0999514	0.999753	387.474	0.0111385	0.999831	Not_significant	-0.000140761	NA	NA	NA	-0.000140761
ENSG00000049239.12	149.415	0.170735	0.999676	H6PD	all genes	694.588	0.000850879	0.999753	32.3942	0.146511	0.999831	Not_significant	-0.000140761	NA	NA	NA	-0.000140761
ENSG00000049245.13	170.513	0.0203831	0.999676	VAMP3	all genes	557.702	0.0229642	0.999753	48.2782	0.0571823	0.999831	Not_significant	-0.000140761	NA	NA	NA	-0.000140761
ENSG00000049449.9	484.574	-0.146378	0.999676	RCN1	all genes	2666.79	0.0109323	0.999753	85.1037	-0.142354	0.999831	Not_significant	-0.000140761	NA	NA	NA	-0.000140761
ENSG00000049541.11	174.369	0.0886706	0.999676	RFC2	all genes	569.587	0.130417	0.999753	49.4031	0.222009	0.999831	Not_significant	-0.000140761	NA	NA	NA	-0.000140761
ENSG00000049618.23	553.426	0.1165	0.999676	ARID1B	all genes	3331.9	-0.104642	0.999753	83.4256	-0.0205903	0.999831	Not_significant	-0.000140761	NA	NA	NA	-0.000140761
ENSG00000049656.14	347.601	0.150127	0.999676	CLPTM1L	all genes	2175.9	-0.00822508	0.999753	48.3733	0.123089	0.999831	Not_significant	-0.000140761	NA	NA	NA	-0.000140761
ENSG00000049759.18	244.629	0.0168071	0.999676	NEDD4L	all genes	1320.65	0.000754699	0.999753	44.1975	0.00257457	0.999831	Not_significant	-0.000140761	NA	NA	NA	-0.000140761
ENSG00000049860.14	630.642	-0.0638054	0.999676	HEXB	all genes	2369.02	0.126131	0.999753	163.809	0.0601502	0.999831	Not_significant	-0.000140761	NA	NA	NA	-0.000140761
ENSG00000050130.18	244.25	0.0275828	0.999676	JKAMP	all genes	1024.1	-0.200185	0.990699	58.3272	-0.165095	0.999831	Not_significant	-0.000140761	NA	NA	NA	-0.000140761
ENSG00000050344.9	218.788	0.234569	0.999676	NFE2L3	all genes	1235.41	-0.0676599	0.999753	36.9014	0.162844	0.999831	Not_significant	-0.000140761	NA	NA	NA	-0.000140761
ENSG00000050393.11	151.122	0.429265	0.999676	MCUR1	all genes	954.76	-0.0602702	0.999753	20.601	0.358696	0.999831	Not_significant	-0.000140761	NA	NA	NA	-0.000140761
ENSG00000050405.13	193.842	-0.235395	0.999676	LIMA1	all genes	796.501	0.0971721	0.999753	47.0607	-0.153114	0.999831	Not_significant	-0.000140761	NA	NA	NA	-0.000140761
ENSG00000050555.18	173.639	-0.31457	0.999676	LAMC3	all genes	664.281	-0.106384	0.999753	44.565	-0.453872	0.999831	Not_significant	-0.000140761	NA	NA	NA	-0.000140761
ENSG00000050748.17	169.458	0.287266	0.999676	MAPK9	all genes	1063.92	-0.0865167	0.999753	23.4454	0.192648	0.999831	Not_significant	-0.000140761	NA	NA	NA	-0.000140761
ENSG00000050820.17	397.389	0.110868	0.999676	BCAR1	all genes	2281.78	-0.0960078	0.999753	65.2397	-0.0117458	0.999831	Not_significant	-0.000140761	NA	NA	NA	-0.000140761
ENSG00000051009.10	175.334	0.232013	0.999676	FAM160A2	all genes	992.717	-0.118566	0.999753	29.4712	0.0681262	0.999831	Not_significant	-0.000140761	NA	NA	NA	-0.000140761
ENSG00000051108.15	246.501	0.12493	0.999676	HERPUD1	all genes	1035.78	0.138082	0.999753	58.7222	0.262549	0.999831	Not_significant	-0.000140761	NA	NA	NA	-0.000140761
ENSG00000051128.19	332.887	-0.127534	0.999676	HOMER3	all genes	1797.74	0.00299877	0.999753	60.1292	-0.126916	0.999831	Not_significant	-0.000140761	NA	NA	NA	-0.000140761
ENSG00000051382.9	289.417	-0.186336	0.999676	PIK3CB	all genes	1928.32	-0.0266511	0.999753	34.6773	-0.22758	0.999831	Not_significant	-0.000140761	NA	NA	NA	-0.000140761
ENSG00000051523.11	1481.7	-0.132724	0.999676	CYBA	all genes	3694.53	0.123036	0.999753	475.108	-0.0246422	0.999831	Not_significant	-0.000140761	NA	NA	NA	-0.000140761
ENSG00000051620.11	219.262	0.141127	0.999676	HEBP2	all genes	1090.86	-0.0545469	0.999753	44.0838	0.0852364	0.999831	Not_significant	-0.000140761	NA	NA	NA	-0.000140761
ENSG00000052126.14	209.867	-0.273492	0.999676	PLEKHA5	all genes	1227.92	-0.168077	0.999753	33.367	-0.474128	0.999831	Not_significant	-0.000140761	NA	NA	NA	-0.000140761
ENSG00000052344.16	195.914	-0.0274554	0.999676	PRSS8	all genes	711.194	0.0955337	0.999753	52.0789	0.0460897	0.999831	Not_significant	-0.000140761	NA	NA	NA	-0.000140761
ENSG00000052723.11	129.22	-0.142409	0.999676	SIKE1	all genes	374.471	0.0993262	0.999753	38.9167	-0.0536611	0.999831	Not_significant	-0.000140761	NA	NA	NA	-0.000140761
ENSG00000052749.14	304.876	-0.0347611	0.999676	RRP12	all genes	1175.74	0.0357994	0.999753	77.7431	-0.00912169	0.999831	Not_significant	-0.000140761	NA	NA	NA	-0.000140761
ENSG00000052802.13	377.001	-0.0879434	0.999676	MSMO1	all genes	1329.77	-0.137845	0.999753	102.096	-0.223239	0.999831	Not_significant	-0.000140761	NA	NA	NA	-0.000140761
ENSG00000052841.15	345.64	0.17869	0.999676	TTC17	all genes	1863.21	-0.146832	0.999753	62.5982	0.0126439	0.999831	Not_significant	-0.000140761	NA	NA	NA	-0.000140761
ENSG00000053371.12	426.978	0.270808	0.999676	AKR7A2	all genes	1497.3	-0.0116915	0.999753	116.026	0.237849	0.999831	Not_significant	-0.000140761	NA	NA	NA	-0.000140761
ENSG00000053372.5	136.659	-0.184402	0.999676	MRTO4	all genes	470.699	0.0900799	0.999753	37.5614	-0.0881964	0.999831	Not_significant	-0.000140761	NA	NA	NA	-0.000140761
ENSG00000053900.10	112.323	-0.152301	0.999676	ANAPC4	all genes	552.01	-0.284456	0.894827	22.9281	-0.404441	0.999831	Not_significant	-0.000140761	NA	NA	NA	-0.000140761
ENSG00000054116.12	203.255	-0.0974436	0.999676	TRAPPC3	all genes	644.602	0.142737	0.999753	58.5196	0.0498584	0.999831	Not_significant	-0.000140761	NA	NA	NA	-0.000140761
ENSG00000054118.15	889.452	0.135506	0.999676	THRAP3	all genes	3954.18	0.118018	0.999753	201.467	0.239486	0.999831	Not_significant	-0.000140761	NA	NA	NA	-0.000140761
ENSG00000054148.18	467.354	0.0480366	0.999676	PHPT1	all genes	1112	-0.0395937	0.999753	152.402	-0.00114502	0.999831	Not_significant	-0.000140761	NA	NA	NA	-0.000140761
ENSG00000054179.12	192.211	-0.0240577	0.999676	ENTPD2	all genes	719.589	-0.0482159	0.999753	50.0657	-0.107383	0.999831	Not_significant	-0.000140761	NA	NA	NA	-0.000140761
ENSG00000054267.22	295.803	0.032162	0.999676	ARID4B	all genes	1524.63	-0.0591858	0.999753	56.9136	-0.0228347	0.999831	Not_significant	-0.000140761	NA	NA	NA	-0.000140761
ENSG00000054282.16	97.2073	0.0908748	0.999676	SDCCAG8	all genes	395.29	0.0841843	0.999753	23.7959	0.199783	0.999831	Not_significant	-0.000140761	NA	NA	NA	-0.000140761
ENSG00000054523.17	361.299	0.471448	0.999676	KIF1B	all genes	1947.09	-0.125083	0.999753	65.4123	0.327207	0.999831	Not_significant	-0.000140761	NA	NA	NA	-0.000140761
ENSG00000054598.9	308.983	0.0362772	0.999676	FOXC1	all genes	1090.96	0.272813	0.464852	83.5945	0.291889	0.999831	Not_significant	-0.000140761	NA	NA	NA	-0.000140761
ENSG00000054611.14	118.523	0.110177	0.999676	TBC1D22A	all genes	562.708	0.0569992	0.999753	25.1317	0.120849	0.999831	Not_significant	-0.000140761	NA	NA	NA	-0.000140761
ENSG00000054654.17	802.86	0.238826	0.999676	SYNE2	all genes	5426.85	-0.0255052	0.999753	92.4912	0.20323	0.999831	Not_significant	-0.000140761	NA	NA	NA	-0.000140761
ENSG00000054690.14	164.588	0.270176	0.999676	PLEKHH1	all genes	1065.25	-0.249081	0.872382	21.2428	0.0133804	0.999831	Not_significant	-0.000140761	NA	NA	NA	-0.000140761
ENSG00000054793.14	419.029	0.147035	0.999676	ATP9A	all genes	2391.12	-0.00699037	0.999753	69.4857	0.143596	0.999831	Not_significant	-0.000140761	NA	NA	NA	-0.000140761
ENSG00000054965.10	280.761	0.0876836	0.999676	FAM168A	all genes	559.25	0.13074	0.999753	96.7994	0.192486	0.999831	Not_significant	-0.000140761	NA	NA	NA	-0.000140761
ENSG00000055044.11	327.318	-0.0397741	0.999676	NOP58	all genes	1528.38	0.0261858	0.999753	70.632	-0.00182985	0.999831	Not_significant	-0.000140761	NA	NA	NA	-0.000140761
ENSG00000055070.17	299.375	-0.0915665	0.999676	SZRD1	all genes	1038.95	0.139924	0.999753	81.8926	0.0266636	0.999831	Not_significant	-0.000140761	NA	NA	NA	-0.000140761
ENSG00000055130.17	383.238	0.0151048	0.999676	CUL1	all genes	1983.19	-0.0484453	0.999753	73.3716	-0.0326871	0.999831	Not_significant	-0.000140761	NA	NA	NA	-0.000140761
ENSG00000055163.20	639.609	0.155656	0.999676	CYFIP2	all genes	3353.33	-0.191165	0.458247	120.366	-0.0483872	0.999831	Not_significant	-0.000140761	NA	NA	NA	-0.000140761
ENSG00000055208.19	563.145	-0.109592	0.999676	TAB2	all genes	3821.1	0.0442288	0.999753	64.1099	-0.0703288	0.999831	Not_significant	-0.000140761	NA	NA	NA	-0.000140761
ENSG00000055211.14	177.721	-0.415019	0.999676	GINM1	all genes	850.801	-0.0747797	0.999753	37.353	-0.480167	0.999831	Not_significant	-0.000140761	NA	NA	NA	-0.000140761
ENSG00000055332.18	502.301	0.233331	0.999676	EIF2AK2	all genes	2256.73	0.0339754	0.999753	112.644	0.273273	0.999831	Not_significant	-0.000140761	NA	NA	NA	-0.000140761
ENSG00000055483.19	297.925	-0.330574	0.999676	AC022966.1	all genes	1615.01	-0.0390125	0.999753	53.5415	-0.382688	0.999831	Not_significant	-0.000140761	NA	NA	NA	-0.000140761
ENSG00000055609.18	480.138	-0.359918	0.999676	KMT2C	all genes	3833.95	-0.117152	0.999753	26.9452	-0.485533	0.999831	Not_significant	-0.000140761	NA	NA	NA	-0.000140761
ENSG00000055732.13	96.9039	0.250859	0.999676	MCOLN3	all genes	448.372	-0.253428	0.999753	21.1178	0.00776348	0.999831	Not_significant	-0.000140761	NA	NA	NA	-0.000140761
ENSG00000055917.15	737.081	-0.274899	0.999676	PUM2	all genes	4574.74	-0.0207476	0.999753	104.519	-0.309915	0.999831	Not_significant	-0.000140761	NA	NA	NA	-0.000140761
ENSG00000055950.16	406.951	-0.069768	0.999676	MRPL43	all genes	1262.45	0.0130506	0.999753	118.552	-0.0709631	0.999831	Not_significant	-0.000140761	NA	NA	NA	-0.000140761
ENSG00000056097.16	742.926	-0.165276	0.999676	ZFR	all genes	3248.12	0.045945	0.999753	170.981	-0.116651	0.999831	Not_significant	-0.000140761	NA	NA	NA	-0.000140761
ENSG00000056277.16	100.826	-0.244326	0.999676	ZNF280C	all genes	428.329	-0.143406	0.999753	23.8179	-0.418412	0.999831	Not_significant	-0.000140761	NA	NA	NA	-0.000140761
ENSG00000056586.16	645.654	-0.137541	0.999676	RC3H2	all genes	4794.08	-0.0725442	0.999753	53.6172	-0.231049	0.999831	Not_significant	-0.000140761	NA	NA	NA	-0.000140761
ENSG00000057019.16	4111.51	-0.0326345	0.999676	DCBLD2	all genes	24430.3	0.00890005	0.999753	635.193	-0.0300962	0.999831	Not_significant	-0.000140761	NA	NA	NA	-0.000140761
ENSG00000057252.13	254.94	0.0361024	0.999676	SOAT1	all genes	1004.14	-0.0350912	0.999753	63.9874	-0.00917379	0.999831	Not_significant	-0.000140761	NA	NA	NA	-0.000140761
ENSG00000057294.14	125.332	0.167807	0.999676	PKP2	all genes	641.944	0.0454683	0.999753	24.3139	0.179238	0.999831	Not_significant	-0.000140761	NA	NA	NA	-0.000140761
ENSG00000057608.17	459.004	-0.167209	0.999676	GDI2	all genes	2184.55	0.0193626	0.999753	97.0569	-0.141415	0.999831	Not_significant	-0.000140761	NA	NA	NA	-0.000140761
ENSG00000057663.16	163.792	-0.172905	0.999676	ATG5	all genes	865.795	-0.0935823	0.999753	30.494	-0.24108	0.999831	Not_significant	-0.000140761	NA	NA	NA	-0.000140761
ENSG00000057757.10	126.188	-0.349775	0.999676	PITHD1	all genes	478.082	-0.129917	0.999753	32.5948	-0.477844	0.999831	Not_significant	-0.000140761	NA	NA	NA	-0.000140761
ENSG00000057935.13	237.447	-0.0800002	0.999676	MTA3	all genes	1039.67	0.0340675	0.999753	54.5645	-0.0353538	0.999831	Not_significant	-0.000140761	NA	NA	NA	-0.000140761
ENSG00000058056.9	204.395	-0.0670966	0.999676	USP13	all genes	968.663	-0.0645544	0.999753	43.4376	-0.147204	0.999831	Not_significant	-0.000140761	NA	NA	NA	-0.000140761
ENSG00000058063.16	325.62	-0.0340528	0.999676	ATP11B	all genes	2292.99	-0.144613	0.999753	33.0582	-0.20738	0.999831	Not_significant	-0.000140761	NA	NA	NA	-0.000140761
ENSG00000058085.15	235.89	0.0721277	0.999676	LAMC2	all genes	1038.2	0.0604077	0.999753	53.9397	0.111622	0.999831	Not_significant	-0.000140761	NA	NA	NA	-0.000140761
ENSG00000058262.10	1172.71	-0.152595	0.999676	SEC61A1	all genes	3561.33	0.0260825	0.999753	345.357	-0.13617	0.999831	Not_significant	-0.000140761	NA	NA	NA	-0.000140761
ENSG00000058272.19	384.132	0.0123878	0.999676	PPP1R12A	all genes	1555.54	0.0872748	0.999753	94.355	0.0991584	0.999831	Not_significant	-0.000140761	NA	NA	NA	-0.000140761
ENSG00000058453.17	181.829	0.321637	0.999676	CROCC	all genes	953.148	-0.0182786	0.999753	34.2255	0.281601	0.999831	Not_significant	-0.000140761	NA	NA	NA	-0.000140761
ENSG00000058600.16	176.052	-0.34602	0.999676	POLR3E	all genes	978.697	-0.103416	0.999753	30.4667	-0.465933	0.999831	Not_significant	-0.000140761	NA	NA	NA	-0.000140761
ENSG00000058668.14	525.876	0.122643	0.999676	ATP2B4	all genes	2639.18	0.0218372	0.999753	104.618	0.139286	0.999831	Not_significant	-0.000140761	NA	NA	NA	-0.000140761
ENSG00000058673.16	514.666	-0.248926	0.999676	ZC3H11A	all genes	4008.57	-0.0307965	0.999753	33.7439	-0.299047	0.999831	Not_significant	-0.000140761	NA	NA	NA	-0.000140761
ENSG00000058729.11	99.9418	-0.366107	0.999676	RIOK2	all genes	355.093	0.0851261	0.999753	26.9549	-0.279588	0.999831	Not_significant	-0.000140761	NA	NA	NA	-0.000140761
ENSG00000058799.15	104.642	-0.184646	0.999676	YIPF1	all genes	434.102	-0.0483712	0.999753	25.2088	-0.217477	0.999831	Not_significant	-0.000140761	NA	NA	NA	-0.000140761
ENSG00000058804.12	212.058	-0.58055	0.999676	NDC1	all genes	1125.17	-0.0308605	0.999753	39.2765	-0.61136	0.999831	Not_significant	-0.000140761	NA	NA	NA	-0.000140761
ENSG00000059122.16	463.914	-0.0557744	0.999676	FLYWCH1	all genes	2696.16	-0.0533503	0.999753	74.6157	-0.12934	0.999831	Not_significant	-0.000140761	NA	NA	NA	-0.000140761
ENSG00000059145.18	88.8924	-0.183159	0.999676	UNKL	all genes	388.749	-0.0246943	0.999753	20.47	-0.250843	0.999831	Not_significant	-0.000140761	NA	NA	NA	-0.000140761
ENSG00000059378.13	261.949	0.326633	0.999676	PARP12	all genes	1132.92	-0.135308	0.999753	60.8576	0.193759	0.999831	Not_significant	-0.000140761	NA	NA	NA	-0.000140761
ENSG00000059573.9	433.73	-0.188296	0.999676	ALDH18A1	all genes	1654.68	0.0552644	0.999753	111.479	-0.135085	0.999831	Not_significant	-0.000140761	NA	NA	NA	-0.000140761
ENSG00000059691.12	104.093	0.368233	0.999676	GATB	all genes	331.174	-0.0342435	0.999753	29.9143	0.324317	0.999831	Not_significant	-0.000140761	NA	NA	NA	-0.000140761
ENSG00000059758.8	161.986	0.208127	0.999676	CDK17	all genes	776.271	-0.171281	0.999753	34.0014	0.0225068	0.999831	Not_significant	-0.000140761	NA	NA	NA	-0.000140761
ENSG00000059804.16	96.6971	0.3505	0.999676	SLC2A3	all genes	467.832	-0.280555	0.997877	20.0859	0.0886075	0.999831	Not_significant	-0.000140761	NA	NA	NA	-0.000140761
ENSG00000060069.16	227.648	-0.0997947	0.999676	CTDP1	all genes	1056.06	-0.0491399	0.999753	49.4703	-0.162094	0.999831	Not_significant	-0.000140761	NA	NA	NA	-0.000140761
ENSG00000060138.13	842.826	0.2419	0.999676	YBX3	all genes	5182.12	-0.237755	0.0657578	121.831	0.00312294	0.999831	Not_significant	-0.000140761	NA	NA	NA	-0.000140761
ENSG00000060237.17	780.587	-0.0527047	0.999676	WNK1	all genes	5274.07	-0.131055	0.903676	89.9644	-0.183615	0.999831	Not_significant	-0.000140761	NA	NA	NA	-0.000140761
ENSG00000060339.14	362.132	-0.104977	0.999676	CCAR1	all genes	1835.57	0.0157256	0.999753	71.2027	-0.0838348	0.999831	Not_significant	-0.000140761	NA	NA	NA	-0.000140761
ENSG00000060491.16	551.446	-0.0745347	0.999676	OGFR	all genes	2446.07	0.192333	0.650319	125.206	0.096444	0.999831	Not_significant	-0.000140761	NA	NA	NA	-0.000140761
ENSG00000060656.20	402.46	0.127143	0.999676	PTPRU	all genes	2556.41	-0.0849475	0.999753	54.227	0.0166029	0.999831	Not_significant	-0.000140761	NA	NA	NA	-0.000140761
ENSG00000060688.13	301.947	-0.0498994	0.999676	SNRNP40	all genes	1051.94	0.0641241	0.999753	82.4207	0.00237524	0.999831	Not_significant	-0.000140761	NA	NA	NA	-0.000140761
ENSG00000060749.15	735.818	0.153632	0.999676	QSER1	all genes	5128.41	-0.117689	0.999753	77.2366	0.0235674	0.999831	Not_significant	-0.000140761	NA	NA	NA	-0.000140761
ENSG00000060971.18	186.988	-0.254476	0.999676	ACAA1	all genes	707.267	0.101801	0.999753	48.3574	-0.167446	0.999831	Not_significant	-0.000140761	NA	NA	NA	-0.000140761
ENSG00000061273.18	175.336	0.548754	0.999676	HDAC7	all genes	1091.01	-0.134128	0.999753	24.7316	0.3939	0.999831	Not_significant	-0.000140761	NA	NA	NA	-0.000140761
ENSG00000061676.15	1080.98	-0.0452531	0.999676	NCKAP1	all genes	6625.43	-0.164075	0.535355	157.288	-0.219364	0.999831	Not_significant	-0.000140761	NA	NA	NA	-0.000140761
ENSG00000061794.13	283.647	-0.280376	0.999676	MRPS35	all genes	900.822	-0.17683	0.999753	81.6527	-0.454151	0.999831	Not_significant	-0.000140761	NA	NA	NA	-0.000140761
ENSG00000061936.9	191.047	0.109772	0.999676	SFSWAP	all genes	960.571	0.133043	0.999753	37.9369	0.216282	0.999831	Not_significant	-0.000140761	NA	NA	NA	-0.000140761
ENSG00000061987.16	207.394	0.053745	0.999676	MON2	all genes	1151.98	-0.159357	0.999753	35.9437	-0.110223	0.999831	Not_significant	-0.000140761	NA	NA	NA	-0.000140761
ENSG00000062038.14	1211.52	0.0819599	0.999676	CDH3	all genes	4026.02	0.0224028	0.999753	339.978	0.090655	0.999831	Not_significant	-0.000140761	NA	NA	NA	-0.000140761
ENSG00000062194.16	282.029	0.659665	0.999676	GPBP1	all genes	1945.28	-0.0142243	0.999753	30.5812	0.628499	0.999831	Not_significant	-0.000140761	NA	NA	NA	-0.000140761
ENSG00000062485.19	380.351	-0.213529	0.999676	CS	all genes	2253.5	0.0226751	0.999753	59.0901	-0.202783	0.999831	Not_significant	-0.000140761	NA	NA	NA	-0.000140761
ENSG00000062524.16	95.8425	0.163003	0.999676	LTK	all genes	460.361	-0.00457049	0.999753	20.0777	0.131593	0.999831	Not_significant	-0.000140761	NA	NA	NA	-0.000140761
ENSG00000062582.14	215.309	-0.048565	0.999676	MRPS24	all genes	713.546	0.0503006	0.999753	60.5311	-0.024483	0.999831	Not_significant	-0.000140761	NA	NA	NA	-0.000140761
ENSG00000062598.18	157.307	-0.311013	0.999676	ELMO2	all genes	697.059	0.158889	0.999753	35.7692	-0.176688	0.999831	Not_significant	-0.000140761	NA	NA	NA	-0.000140761
ENSG00000062650.19	438.085	0.0847226	0.999676	WAPL	all genes	2687.64	-0.0149978	0.999753	63.61	0.0756677	0.999831	Not_significant	-0.000140761	NA	NA	NA	-0.000140761
ENSG00000062716.13	678.556	-0.0464164	0.999676	VMP1	all genes	3466.97	-0.231282	0.999753	132.159	-0.280718	0.999831	Not_significant	-0.000140761	NA	NA	NA	-0.000140761
ENSG00000062725.10	325.895	-0.18076	0.999676	APPBP2	all genes	1480.79	-0.184343	0.93564	72.32	-0.36156	0.999831	Not_significant	-0.000140761	NA	NA	NA	-0.000140761
ENSG00000062822.14	248.321	-0.128605	0.999676	POLD1	all genes	1112.71	0.167305	0.999753	55.8706	0.0140699	0.999831	Not_significant	-0.000140761	NA	NA	NA	-0.000140761
ENSG00000063046.17	1453.03	0.00623449	0.999676	EIF4B	all genes	12459.9	-0.0519547	0.999753	40.1766	-0.0551503	0.999831	Not_significant	-0.000140761	NA	NA	NA	-0.000140761
ENSG00000063177.13	2941.02	-0.134838	0.999676	RPL18	all genes	18784.6	-0.0358301	0.999753	391.369	-0.179687	0.999831	Not_significant	-0.000140761	NA	NA	NA	-0.000140761
ENSG00000063180.9	134.557	-0.432767	0.999676	CA11	all genes	751.726	0.206277	0.999753	23.1056	-0.219805	0.999831	Not_significant	-0.000140761	NA	NA	NA	-0.000140761
ENSG00000063241.8	231.509	0.415164	0.999676	ISOC2	all genes	705.463	-0.0216083	0.999753	68.0228	0.376681	0.999831	Not_significant	-0.000140761	NA	NA	NA	-0.000140761
ENSG00000063244.12	777.047	-0.0710881	0.999676	U2AF2	all genes	2746.4	0.225196	0.394003	210.173	0.136005	0.999831	Not_significant	-0.000140761	NA	NA	NA	-0.000140761
ENSG00000063245.14	651.592	0.718766	0.999676	EPN1	all genes	4846.21	-0.042192	0.999753	53.6953	0.664947	0.999831	Not_significant	-0.000140761	NA	NA	NA	-0.000140761
ENSG00000063322.15	142.992	-0.0325096	0.999676	MED29	all genes	401.747	-0.105234	0.999753	43.6764	-0.14301	0.999831	Not_significant	-0.000140761	NA	NA	NA	-0.000140761
ENSG00000063660.9	692.271	0.196392	0.999676	GPC1	all genes	2669.02	0.0172352	0.999753	176.507	0.19383	0.999831	Not_significant	-0.000140761	NA	NA	NA	-0.000140761
ENSG00000063854.13	247.869	-0.293258	0.999676	HAGH	all genes	916.072	-0.0177071	0.999753	65.1186	-0.316521	0.999831	Not_significant	-0.000140761	NA	NA	NA	-0.000140761
ENSG00000063978.16	157.192	0.0774377	0.999676	RNF4	all genes	684.451	-0.0406682	0.999753	36.3231	0.00484141	0.999831	Not_significant	-0.000140761	NA	NA	NA	-0.000140761
ENSG00000064012.22	107.038	-0.348066	0.999676	CASP8	all genes	435.383	0.0877937	0.999753	26.2153	-0.256376	0.999831	Not_significant	-0.000140761	NA	NA	NA	-0.000140761
ENSG00000064102.15	208.562	-0.00912457	0.999676	INTS13	all genes	1053.82	-0.251773	0.672124	41.161	-0.244467	0.999831	Not_significant	-0.000140761	NA	NA	NA	-0.000140761
ENSG00000064115.11	240.812	0.066884	0.999676	TM7SF3	all genes	1569.6	-0.161494	0.999753	30.5424	-0.109705	0.999831	Not_significant	-0.000140761	NA	NA	NA	-0.000140761
ENSG00000064300.9	130.349	-0.0181999	0.999676	NGFR	all genes	425.571	0.164582	0.999753	36.9348	0.142747	0.999831	Not_significant	-0.000140761	NA	NA	NA	-0.000140761
ENSG00000064309.14	157.9	0.303333	0.999676	CDON	all genes	965.11	-0.0282951	0.999753	23.0943	0.317117	0.999831	Not_significant	-0.000140761	NA	NA	NA	-0.000140761
ENSG00000064313.12	338.981	-0.270654	0.999676	TAF2	all genes	1982.93	0.00511432	0.999753	53.9036	-0.284385	0.999831	Not_significant	-0.000140761	NA	NA	NA	-0.000140761
ENSG00000064393.16	684.138	-0.299888	0.999676	HIPK2	all genes	4835.88	-0.0875653	0.999753	68.5581	-0.399716	0.999831	Not_significant	-0.000140761	NA	NA	NA	-0.000140761
ENSG00000064419.13	342.123	-0.0349471	0.999676	TNPO3	all genes	1946.23	-0.187372	0.80895	57.0474	-0.210094	0.999831	Not_significant	-0.000140761	NA	NA	NA	-0.000140761
ENSG00000064490.14	236.017	0.205201	0.999676	RFXANK	all genes	991.146	0.00886955	0.999753	56.2546	0.195337	0.999831	Not_significant	-0.000140761	NA	NA	NA	-0.000140761
ENSG00000064545.15	380.761	-0.0150947	0.999676	TMEM161A	all genes	846.689	0.258616	0.829086	127.01	0.232557	0.999831	Not_significant	-0.000140761	NA	NA	NA	-0.000140761
ENSG00000064601.18	1442.95	-0.144802	0.999676	CTSA	all genes	4704.68	0.134621	0.966916	409.355	-0.0229994	0.999831	Not_significant	-0.000140761	NA	NA	NA	-0.000140761
ENSG00000064607.17	240.149	0.0167221	0.999676	SUGP2	all genes	1466.97	0.0540319	0.999753	35.2305	0.061463	0.999831	Not_significant	-0.000140761	NA	NA	NA	-0.000140761
ENSG00000064651.14	372.595	-0.240573	0.999676	SLC12A2	all genes	1644.13	-0.129394	0.999753	85.0313	-0.378351	0.999831	Not_significant	-0.000140761	NA	NA	NA	-0.000140761
ENSG00000064666.15	699.987	-0.032502	0.999676	CNN2	all genes	2846.29	0.235315	0.414747	171.373	0.185806	0.999831	Not_significant	-0.000140761	NA	NA	NA	-0.000140761
ENSG00000064687.13	348.566	-0.286968	0.999676	ABCA7	all genes	1858.39	-0.0276689	0.999753	64.1869	-0.324123	0.999831	Not_significant	-0.000140761	NA	NA	NA	-0.000140761
ENSG00000064703.12	135.348	0.56827	0.999676	DDX20	all genes	525.279	-0.111171	0.999753	34.3343	0.463864	0.999831	Not_significant	-0.000140761	NA	NA	NA	-0.000140761
ENSG00000064726.10	463.216	0.226575	0.999676	BTBD1	all genes	2571.42	-0.117826	0.999753	80.2677	0.110216	0.999831	Not_significant	-0.000140761	NA	NA	NA	-0.000140761
ENSG00000064932.16	342.586	0.408001	0.999676	SBNO2	all genes	2317.38	0.0736924	0.999753	39.3427	0.44558	0.999831	Not_significant	-0.000140761	NA	NA	NA	-0.000140761
ENSG00000064961.19	812.655	0.0835626	0.999676	HMG20B	all genes	4209.95	0.129279	0.999753	155.333	0.202382	0.999831	Not_significant	-0.000140761	NA	NA	NA	-0.000140761
ENSG00000064999.15	209.187	0.258026	0.999676	ANKS1A	all genes	997.996	-0.0461639	0.999753	44.1194	0.192248	0.999831	Not_significant	-0.000140761	NA	NA	NA	-0.000140761
ENSG00000065000.18	1197.68	0.0860929	0.999676	AP3D1	all genes	6586.67	-0.0784909	0.999753	210.567	-0.0085745	0.999831	Not_significant	-0.000140761	NA	NA	NA	-0.000140761
ENSG00000065054.14	294.958	-0.167305	0.999676	SLC9A3R2	all genes	1610.17	-0.209701	0.773398	52.4614	-0.411294	0.999831	Not_significant	-0.000140761	NA	NA	NA	-0.000140761
ENSG00000065057.9	78.7698	-0.156034	0.999676	NTHL1	all genes	234.568	-0.0184091	0.999753	23.4244	-0.20027	0.999831	Not_significant	-0.000140761	NA	NA	NA	-0.000140761
ENSG00000065060.17	220.967	-0.0142534	0.999676	UHRF1BP1	all genes	1336.03	0.0094691	0.999753	33.0379	-0.0226563	0.999831	Not_significant	-0.000140761	NA	NA	NA	-0.000140761
ENSG00000065135.12	415.389	0.0790245	0.999676	GNAI3	all genes	1451.6	0.00414468	0.999753	113.13	0.0860836	0.999831	Not_significant	-0.000140761	NA	NA	NA	-0.000140761
ENSG00000065150.21	1075.04	0.120137	0.999676	IPO5	all genes	5664.33	-0.0588167	0.999753	200.935	0.0620178	0.999831	Not_significant	-0.000140761	NA	NA	NA	-0.000140761
ENSG00000065154.12	941.635	-0.0868819	0.999676	OAT	all genes	2953.06	-0.0834129	0.999753	272.787	-0.17169	0.999831	Not_significant	-0.000140761	NA	NA	NA	-0.000140761
ENSG00000065183.16	283.634	0.0546982	0.999676	WDR3	all genes	1159.62	-0.104571	0.999753	69.1415	-0.04836	0.999831	Not_significant	-0.000140761	NA	NA	NA	-0.000140761
ENSG00000065243.20	356.198	-0.238437	0.999676	PKN2	all genes	1859.17	-0.0817563	0.999753	67.4593	-0.322189	0.999831	Not_significant	-0.000140761	NA	NA	NA	-0.000140761
ENSG00000065268.10	298.506	-0.211565	0.999676	WDR18	all genes	965.459	0.248112	0.769073	85.0559	0.0237471	0.999831	Not_significant	-0.000140761	NA	NA	NA	-0.000140761
ENSG00000065308.5	181.537	-0.208332	0.999676	TRAM2	all genes	694.317	-0.146596	0.999753	46.5832	-0.369925	0.999831	Not_significant	-0.000140761	NA	NA	NA	-0.000140761
ENSG00000065320.9	81.6064	-0.146236	0.999676	NTN1	all genes	263.334	-0.0711333	0.999753	23.2874	-0.212444	0.999831	Not_significant	-0.000140761	NA	NA	NA	-0.000140761
ENSG00000065328.16	115.547	-0.570304	0.999676	MCM10	all genes	503.163	0.226314	0.999753	26.6989	-0.354349	0.999831	Not_significant	-0.000140761	NA	NA	NA	-0.000140761
ENSG00000065357.20	135.241	0.047078	0.999676	DGKA	all genes	605.034	-0.051669	0.999753	30.4752	-0.0162187	0.999831	Not_significant	-0.000140761	NA	NA	NA	-0.000140761
ENSG00000065361.15	293.625	0.224229	0.999676	ERBB3	all genes	1720.61	0.00491784	0.999753	46.5188	0.225053	0.999831	Not_significant	-0.000140761	NA	NA	NA	-0.000140761
ENSG00000065427.14	576.122	-0.251634	0.999676	KARS1	all genes	2714.53	-0.0529165	0.999753	123.189	-0.310468	0.999831	Not_significant	-0.000140761	NA	NA	NA	-0.000140761
ENSG00000065485.20	322.855	-0.28383	0.999676	PDIA5	all genes	1221.24	0.0697757	0.999753	83.4872	-0.218663	0.999831	Not_significant	-0.000140761	NA	NA	NA	-0.000140761
ENSG00000065518.8	493.759	-0.369524	0.999676	NDUFB4	all genes	1183.54	0.140599	0.999753	160.654	-0.239375	0.999831	Not_significant	-0.000140761	NA	NA	NA	-0.000140761
ENSG00000065526.12	938.241	-0.228878	0.999676	SPEN	all genes	6383.91	0.0259247	0.999753	106.031	-0.202144	0.999831	Not_significant	-0.000140761	NA	NA	NA	-0.000140761
ENSG00000065548.18	315.011	-0.0186513	0.999676	ZC3H15	all genes	1277.21	-0.0915199	0.999753	77.3044	-0.0987369	0.999831	Not_significant	-0.000140761	NA	NA	NA	-0.000140761
ENSG00000065559.15	138.606	-0.0418883	0.999676	MAP2K4	all genes	701.486	-0.0833284	0.999753	27.281	-0.106823	0.999831	Not_significant	-0.000140761	NA	NA	NA	-0.000140761
ENSG00000065600.12	125.004	-0.496432	0.999676	PACC1	all genes	434.27	0.00984429	0.999753	34.1957	-0.498121	0.999831	Not_significant	-0.000140761	NA	NA	NA	-0.000140761
ENSG00000065613.15	649.053	0.229924	0.999676	SLK	all genes	3804.75	-0.0856695	0.999753	102.787	0.145046	0.999831	Not_significant	-0.000140761	NA	NA	NA	-0.000140761
ENSG00000065621.15	312.075	-0.25744	0.999676	GSTO2	all genes	1088.7	0.00979745	0.999753	85.1264	-0.248589	0.999831	Not_significant	-0.000140761	NA	NA	NA	-0.000140761
ENSG00000065717.15	348.563	0.216739	0.999676	TLE2	all genes	2501.57	-0.158956	0.868704	33.138	0.0083024	0.999831	Not_significant	-0.000140761	NA	NA	NA	-0.000140761
ENSG00000065802.12	105.847	-0.187934	0.999676	ASB1	all genes	451.718	0.0549886	0.999753	24.9003	-0.142	0.999831	Not_significant	-0.000140761	NA	NA	NA	-0.000140761
ENSG00000065833.9	306.993	0.0614702	0.999676	ME1	all genes	1207.89	-0.130695	0.999753	77.1121	-0.0729816	0.999831	Not_significant	-0.000140761	NA	NA	NA	-0.000140761
ENSG00000065883.16	344.994	-0.286287	0.999676	CDK13	all genes	2293.11	-0.128538	0.999753	41.6168	-0.394177	0.999831	Not_significant	-0.000140761	NA	NA	NA	-0.000140761
ENSG00000065911.12	809.587	-0.0256274	0.999676	MTHFD2	all genes	3250.79	0.0212516	0.999753	200.194	-0.00910755	0.999831	Not_significant	-0.000140761	NA	NA	NA	-0.000140761
ENSG00000065923.10	140.342	0.239793	0.999676	SLC9A7	all genes	850.608	-0.357674	0.568261	20.8998	-0.129488	0.999831	Not_significant	-0.000140761	NA	NA	NA	-0.000140761
ENSG00000065970.9	157.522	-0.749109	0.999676	FOXJ2	all genes	834.445	-0.0530712	0.999753	29.2555	-0.833194	0.999831	Not_significant	-0.000140761	NA	NA	NA	-0.000140761
ENSG00000065978.19	1073.26	-0.209265	0.999676	YBX1	all genes	8700.58	0.0667115	0.999753	53.8906	-0.162488	0.999831	Not_significant	-0.000140761	NA	NA	NA	-0.000140761
ENSG00000065989.16	301.612	0.26566	0.999676	PDE4A	all genes	2241	0.0624891	0.999753	24.9752	0.323748	0.999831	Not_significant	-0.000140761	NA	NA	NA	-0.000140761
ENSG00000066027.12	219.51	-0.153306	0.999676	PPP2R5A	all genes	1433.88	-0.107344	0.999753	27.6718	-0.221361	0.999831	Not_significant	-0.000140761	NA	NA	NA	-0.000140761
ENSG00000066044.15	668.744	-0.0986235	0.999676	ELAVL1	all genes	1773.29	0.162431	0.999753	209.324	0.0486619	0.999831	Not_significant	-0.000140761	NA	NA	NA	-0.000140761
ENSG00000066084.13	330.685	0.284273	0.999676	DIP2B	all genes	1682.5	0.014069	0.999753	64.6716	0.295988	0.999831	Not_significant	-0.000140761	NA	NA	NA	-0.000140761
ENSG00000066117.15	168.267	0.121712	0.999676	SMARCD1	all genes	818.328	-0.00706124	0.999753	34.7603	0.0978752	0.999831	Not_significant	-0.000140761	NA	NA	NA	-0.000140761
ENSG00000066135.13	395.834	-0.0394536	0.999676	KDM4A	all genes	2079.75	0.0187152	0.999753	74.2874	-0.0141708	0.999831	Not_significant	-0.000140761	NA	NA	NA	-0.000140761
ENSG00000066136.20	265.078	0.0502828	0.999676	NFYC	all genes	1019.46	0.193093	0.999753	67.6978	0.241322	0.999831	Not_significant	-0.000140761	NA	NA	NA	-0.000140761
ENSG00000066279.18	176.824	0.0973016	0.999676	ASPM	all genes	1090.58	0.109688	0.999753	25.398	0.223599	0.999831	Not_significant	-0.000140761	NA	NA	NA	-0.000140761
ENSG00000066322.15	284.944	-0.123589	0.999676	ELOVL1	all genes	1116.41	0.0560754	0.999753	71.7991	-0.0643112	0.999831	Not_significant	-0.000140761	NA	NA	NA	-0.000140761
ENSG00000066379.15	72.4032	0.12124	0.999676	ZNRD1	all genes	209.208	-0.10201	0.999753	21.8326	0.0139501	0.999831	Not_significant	-0.000140761	NA	NA	NA	-0.000140761
ENSG00000066422.5	183.862	0.0588494	0.999676	ZBTB11	all genes	888.693	0.00899262	0.999753	38.221	0.0669497	0.999831	Not_significant	-0.000140761	NA	NA	NA	-0.000140761
ENSG00000066455.13	292.567	0.308653	0.999676	GOLGA5	all genes	1665.95	-0.211647	0.808589	48.6598	0.107884	0.999831	Not_significant	-0.000140761	NA	NA	NA	-0.000140761
ENSG00000066468.22	182.179	0.398162	0.999676	FGFR2	all genes	1076.62	-0.138948	0.999753	28.4232	0.248434	0.999831	Not_significant	-0.000140761	NA	NA	NA	-0.000140761
ENSG00000066583.12	146.622	0.131953	0.999676	ISOC1	all genes	489.441	-0.184553	0.999753	41.0412	-0.0711357	0.999831	Not_significant	-0.000140761	NA	NA	NA	-0.000140761
ENSG00000066651.20	99.7488	-0.263626	0.999676	TRMT11	all genes	452.24	-0.269245	0.999753	22.1965	-0.526439	0.999831	Not_significant	-0.000140761	NA	NA	NA	-0.000140761
ENSG00000066654.14	160.833	-0.00266737	0.999676	THUMPD1	all genes	576.498	0.041744	0.999753	43.1142	0.0339391	0.999831	Not_significant	-0.000140761	NA	NA	NA	-0.000140761
ENSG00000066697.14	129.765	0.22213	0.999676	MSANTD3	all genes	761.275	-0.0276181	0.999753	20.5083	0.196659	0.999831	Not_significant	-0.000140761	NA	NA	NA	-0.000140761
ENSG00000066777.9	451.407	0.343482	0.999676	ARFGEF1	all genes	3008.27	-0.333541	0.00543591	54.0292	0.0181048	0.999831	RNA_down	-0.000140761	NA	0	0	-0.000140761
ENSG00000066855.16	159.899	0.0382427	0.999676	MTFR1	all genes	928.951	-0.116587	0.999753	25.7307	-0.104537	0.999831	Not_significant	-0.000140761	NA	NA	NA	-0.000140761
ENSG00000066926.11	284.361	-0.273617	0.999676	FECH	all genes	994.985	0.0519456	0.999753	77.417	-0.229036	0.999831	Not_significant	-0.000140761	NA	NA	NA	-0.000140761
ENSG00000066933.16	293.97	0.105632	0.999676	MYO9A	all genes	2013.15	-0.130488	0.999753	32.5831	-0.037298	0.999831	Not_significant	-0.000140761	NA	NA	NA	-0.000140761
ENSG00000067048.17	783.386	-0.89379	0.999676	DDX3Y	all genes	3525.89	10.3327	6.56646e-96	174.971	9.43263	1.75044e-07	RNA_up	-0.000140761	DDX3Y	0	0	-0.000140761
ENSG00000067057.17	1641.51	-0.0837343	0.999676	PFKP	all genes	5214.57	0.0529116	0.999753	472.273	-0.0347812	0.999831	Not_significant	-0.000140761	NA	NA	NA	-0.000140761
ENSG00000067064.11	311.857	-0.238212	0.999676	IDI1	all genes	755.395	-0.0165791	0.999753	101.065	-0.256975	0.999831	Not_significant	-0.000140761	NA	NA	NA	-0.000140761
ENSG00000067066.17	435.446	0.0708514	0.999676	SP100	all genes	1985.12	-0.020885	0.999753	96.2825	0.0431605	0.999831	Not_significant	-0.000140761	NA	NA	NA	-0.000140761
ENSG00000067082.15	577.923	-0.103837	0.999676	KLF6	all genes	1922	-0.016712	0.999753	162.155	-0.129681	0.999831	Not_significant	-0.000140761	NA	NA	NA	-0.000140761
ENSG00000067113.17	99.4921	0.151072	0.999676	PLPP1	all genes	336.786	0.105581	0.999753	27.6214	0.22822	0.999831	Not_significant	-0.000140761	NA	NA	NA	-0.000140761
ENSG00000067141.17	611.709	0.127934	0.999676	NEO1	all genes	2810.2	-0.201775	0.582502	134.22	-0.080059	0.999831	Not_significant	-0.000140761	NA	NA	NA	-0.000140761
ENSG00000067167.8	1129.86	-0.196138	0.999676	TRAM1	all genes	5059.48	-0.0579686	0.999753	254.297	-0.25951	0.999831	Not_significant	-0.000140761	NA	NA	NA	-0.000140761
ENSG00000067182.8	400.364	0.0401652	0.999676	TNFRSF1A	all genes	2143.88	-0.0600717	0.999753	73.1869	-0.0387407	0.999831	Not_significant	-0.000140761	NA	NA	NA	-0.000140761
ENSG00000067208.14	197.745	-0.14142	0.999676	EVI5	all genes	1102.26	-0.0414278	0.999753	34.0602	-0.161306	0.999831	Not_significant	-0.000140761	NA	NA	NA	-0.000140761
ENSG00000067225.18	11008.9	-0.108256	0.999676	PKM	all genes	31674.3	0.130437	0.535301	3326.17	0.0134459	0.999831	Not_significant	-0.000140761	NA	NA	NA	-0.000140761
ENSG00000067248.10	239.781	0.0793461	0.999676	DHX29	all genes	1173.88	-0.0916374	0.999753	49.1408	-0.0376761	0.999831	Not_significant	-0.000140761	NA	NA	NA	-0.000140761
ENSG00000067334.14	265.981	0.0241112	0.999676	DNTTIP2	all genes	1287.81	0.000755169	0.999753	55.1893	-0.000888422	0.999831	Not_significant	-0.000140761	NA	NA	NA	-0.000140761
ENSG00000067369.13	495.134	0.384944	0.999676	TP53BP1	all genes	2540.91	0.000770785	0.999753	95.8091	0.376574	0.999831	Not_significant	-0.000140761	NA	NA	NA	-0.000140761
ENSG00000067533.6	142.743	-0.272564	0.999676	RRP15	all genes	437.126	0.127253	0.999753	41.8594	-0.144489	0.999831	Not_significant	-0.000140761	NA	NA	NA	-0.000140761
ENSG00000067560.12	1796.23	-0.0198087	0.999676	RHOA	all genes	5531.06	0.127734	0.899204	525.169	0.0998003	0.999831	Not_significant	-0.000140761	NA	NA	NA	-0.000140761
ENSG00000067596.12	481.614	-0.165241	0.999676	DHX8	all genes	2118.35	0.0415924	0.999753	110.238	-0.133874	0.999831	Not_significant	-0.000140761	NA	NA	NA	-0.000140761
ENSG00000067606.17	247.494	-0.24293	0.999676	PRKCZ	all genes	1382.6	-0.0218616	0.999753	42.4849	-0.281498	0.999831	Not_significant	-0.000140761	NA	NA	NA	-0.000140761
ENSG00000067704.10	559.009	-0.262492	0.999676	IARS2	all genes	2998.97	-0.0281687	0.999753	101.949	-0.298575	0.999831	Not_significant	-0.000140761	NA	NA	NA	-0.000140761
ENSG00000067715.14	287.709	0.0168517	0.999676	SYT1	all genes	1144.18	0.10151	0.999753	71.6746	0.115681	0.999831	Not_significant	-0.000140761	NA	NA	NA	-0.000140761
ENSG00000067829.19	315.328	0.100545	0.999676	IDH3G	all genes	963.117	0.165518	0.999753	92.543	0.255408	0.999831	Not_significant	-0.000140761	NA	NA	NA	-0.000140761
ENSG00000067836.12	120.677	-0.19887	0.999676	ROGDI	all genes	437.738	-0.123179	0.999753	32.1176	-0.344263	0.999831	Not_significant	-0.000140761	NA	NA	NA	-0.000140761
ENSG00000067900.8	437.68	0.126282	0.999676	ROCK1	all genes	2799.62	0.00455405	0.999753	58.0165	0.139922	0.999831	Not_significant	-0.000140761	NA	NA	NA	-0.000140761
ENSG00000067955.15	357.188	0.0844199	0.999676	CBFB	all genes	1233.49	0.113206	0.999753	98.0031	0.191202	0.999831	Not_significant	-0.000140761	NA	NA	NA	-0.000140761
ENSG00000067992.15	93.7272	0.306056	0.999676	PDK3	all genes	368.755	-0.131624	0.999753	23.5464	0.179222	0.999831	Not_significant	-0.000140761	NA	NA	NA	-0.000140761
ENSG00000068001.14	324.642	0.143946	0.999676	HYAL2	all genes	1840.3	-0.00817105	0.999753	54.4106	0.123508	0.999831	Not_significant	-0.000140761	NA	NA	NA	-0.000140761
ENSG00000068024.16	255.981	-0.129262	0.999676	HDAC4	all genes	1453.27	-0.0734821	0.999753	42.8359	-0.218562	0.999831	Not_significant	-0.000140761	NA	NA	NA	-0.000140761
ENSG00000068028.17	89.2726	-0.289803	0.999676	RASSF1	all genes	322.911	-0.0531162	0.999753	23.8032	-0.342974	0.999831	Not_significant	-0.000140761	NA	NA	NA	-0.000140761
ENSG00000068078.18	184.693	-0.0221758	0.999676	FGFR3	all genes	1137.36	-0.0862356	0.999753	26.6289	-0.155882	0.999831	Not_significant	-0.000140761	NA	NA	NA	-0.000140761
ENSG00000068079.7	147.739	0.1488	0.999676	IFI35	all genes	558.731	0.0932259	0.999753	38.191	0.22047	0.999831	Not_significant	-0.000140761	NA	NA	NA	-0.000140761
ENSG00000068097.15	284.237	-0.277891	0.999676	HEATR6	all genes	1199.21	0.0618339	0.999753	67.5331	-0.226489	0.999831	Not_significant	-0.000140761	NA	NA	NA	-0.000140761
ENSG00000068120.15	349.285	-0.208669	0.999676	COASY	all genes	1904.19	0.0803995	0.999753	62.2235	-0.146376	0.999831	Not_significant	-0.000140761	NA	NA	NA	-0.000140761
ENSG00000068137.15	270.716	0.43904	0.999676	PLEKHH3	all genes	1532.52	-0.0934077	0.999753	45.4852	0.315989	0.999831	Not_significant	-0.000140761	NA	NA	NA	-0.000140761
ENSG00000068305.17	223.12	0.440317	0.999676	MEF2A	all genes	1015.19	0.0163196	0.999753	49.4058	0.457146	0.999831	Not_significant	-0.000140761	NA	NA	NA	-0.000140761
ENSG00000068308.13	253.263	-0.0617875	0.999676	OTUD5	all genes	1140.05	-0.093774	0.999753	56.7152	-0.183986	0.999831	Not_significant	-0.000140761	NA	NA	NA	-0.000140761
ENSG00000068366.20	475.866	0.0870989	0.999676	ACSL4	all genes	1656.01	0.0514891	0.999753	129.901	0.135212	0.999831	Not_significant	-0.000140761	NA	NA	NA	-0.000140761
ENSG00000068394.11	134.405	-0.0544077	0.999676	GPKOW	all genes	408.484	0.142246	0.999753	39.5511	0.0930714	0.999831	Not_significant	-0.000140761	NA	NA	NA	-0.000140761
ENSG00000068400.13	246.248	0.237035	0.999676	GRIPAP1	all genes	1169	0.132579	0.999753	52.2063	0.346563	0.999831	Not_significant	-0.000140761	NA	NA	NA	-0.000140761
ENSG00000068438.15	177.819	-0.109346	0.999676	FTSJ1	all genes	668.47	0.250443	0.958428	46.176	0.132619	0.999831	Not_significant	-0.000140761	NA	NA	NA	-0.000140761
ENSG00000068489.12	154.49	-0.577064	0.999676	PRR11	all genes	634.322	0.293328	0.868704	37.5377	-0.280894	0.999831	Not_significant	-0.000140761	NA	NA	NA	-0.000140761
ENSG00000068650.18	727.98	0.0951174	0.999676	ATP11A	all genes	4304.3	-0.0930939	0.999753	113.532	0.00105888	0.999831	Not_significant	-0.000140761	NA	NA	NA	-0.000140761
ENSG00000068654.16	363.268	0.0269245	0.999676	POLR1A	all genes	1531.42	0.0971001	0.999753	86.3421	0.114809	0.999831	Not_significant	-0.000140761	NA	NA	NA	-0.000140761
ENSG00000068697.7	810.431	0.0843996	0.999676	LAPTM4A	all genes	2314.64	-0.0761013	0.999753	245.691	-0.00233406	0.999831	Not_significant	-0.000140761	NA	NA	NA	-0.000140761
ENSG00000068745.15	413.374	0.158884	0.999676	IP6K2	all genes	1592.23	0.0268785	0.999753	105.487	0.181089	0.999831	Not_significant	-0.000140761	NA	NA	NA	-0.000140761
ENSG00000068796.17	320.288	0.107135	0.999676	KIF2A	all genes	1531.3	0.0183365	0.999753	67.3732	0.122654	0.999831	Not_significant	-0.000140761	NA	NA	NA	-0.000140761
ENSG00000068878.15	537.183	0.355969	0.999676	PSME4	all genes	3172.89	-0.0805012	0.999753	83.9059	0.262966	0.999831	Not_significant	-0.000140761	NA	NA	NA	-0.000140761
ENSG00000068912.14	228.454	-0.095007	0.999676	ERLEC1	all genes	1220.54	0.0993676	0.999753	41.8897	-0.00544396	0.999831	Not_significant	-0.000140761	NA	NA	NA	-0.000140761
ENSG00000069248.12	307.391	0.162658	0.999676	NUP133	all genes	1414.71	0.0412193	0.999753	67.315	0.223773	0.999831	Not_significant	-0.000140761	NA	NA	NA	-0.000140761
ENSG00000069275.13	875.882	0.114754	0.999676	NUCKS1	all genes	3119.58	0.193295	0.587148	235.682	0.295002	0.999831	Not_significant	-0.000140761	NA	NA	NA	-0.000140761
ENSG00000069329.18	641.275	0.000550851	0.999676	VPS35	all genes	2925.44	-0.00431115	0.999753	141.702	0.00161695	0.999831	Not_significant	-0.000140761	NA	NA	NA	-0.000140761
ENSG00000069345.12	422.329	-0.131858	0.999676	DNAJA2	all genes	1504.82	0.0502434	0.999753	113.641	-0.09652	0.999831	Not_significant	-0.000140761	NA	NA	NA	-0.000140761
ENSG00000069399.15	247.776	-0.11679	0.999676	BCL3	all genes	1339.48	0.0286501	0.999753	44.6858	-0.126798	0.999831	Not_significant	-0.000140761	NA	NA	NA	-0.000140761
ENSG00000069482.7	108.629	0.0279819	0.999676	GAL	all genes	331.448	-0.0722562	0.999753	31.9125	-0.0507943	0.999831	Not_significant	-0.000140761	NA	NA	NA	-0.000140761
ENSG00000069535.14	357.263	-0.144339	0.999676	MAOB	all genes	1198.71	0.0949252	0.999753	99.7185	-0.049412	0.999831	Not_significant	-0.000140761	NA	NA	NA	-0.000140761
ENSG00000069849.11	803.123	0.143156	0.999676	ATP1B3	all genes	2505.46	-0.0364317	0.999753	233.26	0.106198	0.999831	Not_significant	-0.000140761	NA	NA	NA	-0.000140761
ENSG00000069869.16	117.143	0.25001	0.999676	NEDD4	all genes	472.709	-0.117976	0.999753	28.8548	0.123531	0.999831	Not_significant	-0.000140761	NA	NA	NA	-0.000140761
ENSG00000069966.18	254.22	0.0382688	0.999676	GNB5	all genes	883.415	-0.0580998	0.999753	69.483	-0.0203112	0.999831	Not_significant	-0.000140761	NA	NA	NA	-0.000140761
ENSG00000069998.12	247.796	-0.174619	0.999676	HDHD5	all genes	936.461	0.0367878	0.999753	64.1122	-0.15226	0.999831	Not_significant	-0.000140761	NA	NA	NA	-0.000140761
ENSG00000070010.19	354.959	-0.227381	0.999676	UFD1	all genes	1205.55	0.0921434	0.999753	98.3879	-0.150789	0.999831	Not_significant	-0.000140761	NA	NA	NA	-0.000140761
ENSG00000070018.9	369.181	0.367679	0.999676	LRP6	all genes	2466.83	-0.161628	0.892284	43.8501	0.234148	0.999831	Not_significant	-0.000140761	NA	NA	NA	-0.000140761
ENSG00000070047.13	446.923	-0.00590922	0.999676	PHRF1	all genes	2369.91	0.131004	0.999753	82.8187	0.114269	0.999831	Not_significant	-0.000140761	NA	NA	NA	-0.000140761
ENSG00000070061.15	293.601	0.0299981	0.999676	ELP1	all genes	1440.5	-0.0492606	0.999753	60.0066	0.000488226	0.999831	Not_significant	-0.000140761	NA	NA	NA	-0.000140761
ENSG00000070081.17	238.861	0.122922	0.999676	NUCB2	all genes	788.131	0.152745	0.999753	67.2831	0.284597	0.999831	Not_significant	-0.000140761	NA	NA	NA	-0.000140761
ENSG00000070087.14	331.002	0.00405753	0.999676	PFN2	all genes	1152.37	0.0408301	0.999753	90.3675	0.0295675	0.999831	Not_significant	-0.000140761	NA	NA	NA	-0.000140761
ENSG00000070159.14	213.473	0.117286	0.999676	PTPN3	all genes	1123.99	-0.119421	0.999753	39.9339	0.02011	0.999831	Not_significant	-0.000140761	NA	NA	NA	-0.000140761
ENSG00000070214.16	541.439	-0.0514489	0.999676	SLC44A1	all genes	3078.08	-0.0330546	0.999753	90.3491	-0.0786249	0.999831	Not_significant	-0.000140761	NA	NA	NA	-0.000140761
ENSG00000070366.14	251.602	0.139526	0.999676	SMG6	all genes	1400.59	-0.121675	0.999753	43.4191	0.00114742	0.999831	Not_significant	-0.000140761	NA	NA	NA	-0.000140761
ENSG00000070367.16	217.251	-0.0727469	0.999676	EXOC5	all genes	1549.43	-0.140995	0.999753	21.1107	-0.211117	0.999831	Not_significant	-0.000140761	NA	NA	NA	-0.000140761
ENSG00000070404.10	134.818	-0.160986	0.999676	FSTL3	all genes	481.822	0.104568	0.999753	36.2291	-0.0789345	0.999831	Not_significant	-0.000140761	NA	NA	NA	-0.000140761
ENSG00000070413.20	298.515	0.294488	0.999676	DGCR2	all genes	1428.08	0.0507192	0.999753	62.7467	0.321949	0.999831	Not_significant	-0.000140761	NA	NA	NA	-0.000140761
ENSG00000070423.18	254.499	-0.202186	0.999676	RNF126	all genes	1249.99	0.112811	0.999753	51.9658	-0.104372	0.999831	Not_significant	-0.000140761	NA	NA	NA	-0.000140761
ENSG00000070444.15	113.278	-0.0417868	0.999676	MNT	all genes	521.956	0.0310986	0.999753	24.7937	-0.0687731	0.999831	Not_significant	-0.000140761	NA	NA	NA	-0.000140761
ENSG00000070476.15	242.315	-0.0424769	0.999676	ZXDC	all genes	1088.66	-0.0832971	0.999753	54.362	-0.136941	0.999831	Not_significant	-0.000140761	NA	NA	NA	-0.000140761
ENSG00000070495.14	199.516	0.245713	0.999676	JMJD6	all genes	797.947	0.0317579	0.999753	49.4842	0.249951	0.999831	Not_significant	-0.000140761	NA	NA	NA	-0.000140761
ENSG00000070501.12	149.324	-0.368156	0.999676	POLB	all genes	743.537	0.0652578	0.999753	29.9945	-0.266898	0.999831	Not_significant	-0.000140761	NA	NA	NA	-0.000140761
ENSG00000070540.13	363.699	-0.188692	0.999676	WIPI1	all genes	2069.62	-0.0984522	0.999753	60.6031	-0.306064	0.999831	Not_significant	-0.000140761	NA	NA	NA	-0.000140761
ENSG00000070610.14	315.14	-0.0121578	0.999676	GBA2	all genes	2121.96	-0.0782678	0.999753	36.7039	-0.118653	0.999831	Not_significant	-0.000140761	NA	NA	NA	-0.000140761
ENSG00000070669.17	219.496	-0.0562565	0.999676	ASNS	all genes	906.605	0.206474	0.999753	53.0471	0.161234	0.999831	Not_significant	-0.000140761	NA	NA	NA	-0.000140761
ENSG00000070718.12	116.8	-0.150559	0.999676	AP3M2	all genes	401.939	-0.182156	0.999753	32.1324	-0.327546	0.999831	Not_significant	-0.000140761	NA	NA	NA	-0.000140761
ENSG00000070756.16	9084.98	0.161215	0.999676	PABPC1	all genes	77745.6	-0.108953	0.986782	258.642	0.0497187	0.999831	Not_significant	-0.000140761	NA	NA	NA	-0.000140761
ENSG00000070761.8	188.163	-0.175434	0.999676	CFAP20	all genes	561.893	0.189604	0.999753	55.864	-0.00961528	0.999831	Not_significant	-0.000140761	NA	NA	NA	-0.000140761
ENSG00000070770.9	327.339	-0.0679274	0.999676	CSNK2A2	all genes	1803.68	-0.161011	0.985682	57.3888	-0.214017	0.999831	Not_significant	-0.000140761	NA	NA	NA	-0.000140761
ENSG00000070814.21	450.692	0.277526	0.999676	TCOF1	all genes	2015.13	0.126703	0.999753	101.528	0.396486	0.999831	Not_significant	-0.000140761	NA	NA	NA	-0.000140761
ENSG00000070831.17	341.726	-0.542409	0.999676	CDC42	all genes	1838.47	0.0930384	0.999753	62.0658	-0.453773	0.999831	Not_significant	-0.000140761	NA	NA	NA	-0.000140761
ENSG00000070882.13	337.912	0.0200976	0.999676	OSBPL3	all genes	1687.6	-0.12659	0.999753	67.6524	-0.105572	0.999831	Not_significant	-0.000140761	NA	NA	NA	-0.000140761
ENSG00000070961.15	469.428	-0.16785	0.999676	ATP2B1	all genes	2421.57	-0.161456	0.894827	90.2674	-0.335981	0.999831	Not_significant	-0.000140761	NA	NA	NA	-0.000140761
ENSG00000071051.14	194.747	-0.0702167	0.999676	NCK2	all genes	1171.91	-0.129248	0.999753	29.3916	-0.225669	0.999831	Not_significant	-0.000140761	NA	NA	NA	-0.000140761
ENSG00000071054.16	926.036	0.199473	0.999676	MAP4K4	all genes	6472.92	-0.175356	0.4024	96.3033	0.00450693	0.999831	Not_significant	-0.000140761	NA	NA	NA	-0.000140761
ENSG00000071082.11	2128.13	-0.137976	0.999676	RPL31	all genes	14526.3	-0.00249977	0.999753	238.168	-0.142412	0.999831	Not_significant	-0.000140761	NA	NA	NA	-0.000140761
ENSG00000071127.17	1384.8	0.11363	0.999676	WDR1	all genes	4782.47	0.135831	0.911306	379.875	0.241106	0.999831	Not_significant	-0.000140761	NA	NA	NA	-0.000140761
ENSG00000071205.12	135.479	-0.570787	0.999676	ARHGAP10	all genes	790.854	-0.137148	0.999753	21.6236	-0.699414	0.999831	Not_significant	-0.000140761	NA	NA	NA	-0.000140761
ENSG00000071462.11	388.141	-0.00392744	0.999676	BUD23	all genes	1130.54	0.0560459	0.999753	116.6	0.0444591	0.999831	Not_significant	-0.000140761	NA	NA	NA	-0.000140761
ENSG00000071537.14	403.833	0.0665273	0.999676	SEL1L	all genes	1441.68	-0.0426044	0.999753	108.533	0.0212597	0.999831	Not_significant	-0.000140761	NA	NA	NA	-0.000140761
ENSG00000071553.17	534.834	-0.270635	0.999676	ATP6AP1	all genes	1444.14	0.0995653	0.999753	166.173	-0.175223	0.999831	Not_significant	-0.000140761	NA	NA	NA	-0.000140761
ENSG00000071564.16	631.48	0.474039	0.999676	TCF3	all genes	4228.09	-0.0183215	0.999753	74.5973	0.44301	0.999831	Not_significant	-0.000140761	NA	NA	NA	-0.000140761
ENSG00000071626.16	601.186	-0.114063	0.999676	DAZAP1	all genes	2889.72	-0.111556	0.999753	125.813	-0.237258	0.999831	Not_significant	-0.000140761	NA	NA	NA	-0.000140761
ENSG00000071655.18	169.748	-0.103438	0.999676	MBD3	all genes	847.671	0.312244	0.442832	33.973	0.211881	0.999831	Not_significant	-0.000140761	NA	NA	NA	-0.000140761
ENSG00000071794.16	596.673	0.00677849	0.999676	HLTF	all genes	2273.37	-0.114525	0.999753	153.466	-0.113024	0.999831	Not_significant	-0.000140761	NA	NA	NA	-0.000140761
ENSG00000071859.15	284.884	-0.188778	0.999676	FAM50A	all genes	871.855	0.147596	0.999753	83.5558	-0.038674	0.999831	Not_significant	-0.000140761	NA	NA	NA	-0.000140761
ENSG00000071894.17	938.543	0.0491778	0.999676	CPSF1	all genes	4607.8	-0.0500485	0.999753	191.731	-0.00945233	0.999831	Not_significant	-0.000140761	NA	NA	NA	-0.000140761
ENSG00000071967.12	206.96	0.170013	0.999676	CYBRD1	all genes	825.763	-0.089256	0.999753	51.4263	0.0748497	0.999831	Not_significant	-0.000140761	NA	NA	NA	-0.000140761
ENSG00000071994.11	338.313	-0.215143	0.999676	PDCD2	all genes	1563.45	-0.175424	0.964329	73.8294	-0.401039	0.999831	Not_significant	-0.000140761	NA	NA	NA	-0.000140761
ENSG00000072042.13	393.17	0.0483385	0.999676	RDH11	all genes	989.608	0.0136132	0.999753	125.593	0.0591033	0.999831	Not_significant	-0.000140761	NA	NA	NA	-0.000140761
ENSG00000072062.14	605.671	0.12965	0.999676	PRKACA	all genes	2594.95	0.0567631	0.999753	141.902	0.18117	0.999831	Not_significant	-0.000140761	NA	NA	NA	-0.000140761
ENSG00000072071.16	640.387	0.553106	0.999676	ADGRL1	all genes	5124.65	-0.0508372	0.999753	35.3726	0.459549	0.999831	Not_significant	-0.000140761	NA	NA	NA	-0.000140761
ENSG00000072110.13	1643.85	0.0969048	0.999676	ACTN1	all genes	6401.7	0.0201113	0.999753	416.079	0.106762	0.999831	Not_significant	-0.000140761	NA	NA	NA	-0.000140761
ENSG00000072121.16	180.219	-0.229627	0.999676	ZFYVE26	all genes	1203.86	0.0201511	0.999753	21.4417	-0.203173	0.999831	Not_significant	-0.000140761	NA	NA	NA	-0.000140761
ENSG00000072134.15	119.402	0.053591	0.999676	EPN2	all genes	649.823	-0.107499	0.999753	21.3271	-0.0989957	0.999831	Not_significant	-0.000140761	NA	NA	NA	-0.000140761
ENSG00000072195.15	219.682	0.151468	0.999676	SPEG	all genes	1402	-0.116038	0.999753	29.3397	0.0199794	0.999831	Not_significant	-0.000140761	NA	NA	NA	-0.000140761
ENSG00000072210.19	329.658	-0.17202	0.999676	ALDH3A2	all genes	1457.1	-0.0785706	0.999753	75.1307	-0.265907	0.999831	Not_significant	-0.000140761	NA	NA	NA	-0.000140761
ENSG00000072274.13	787.195	-0.210199	0.999676	TFRC	all genes	2795.09	0.207231	0.535301	212.322	-0.00531121	0.999831	Not_significant	-0.000140761	NA	NA	NA	-0.000140761
ENSG00000072310.17	1600.63	-0.110231	0.999676	SREBF1	all genes	6207.74	0.0312861	0.999753	406.465	-0.093126	0.999831	Not_significant	-0.000140761	NA	NA	NA	-0.000140761
ENSG00000072364.13	578.046	-0.121895	0.999676	AFF4	all genes	3125.74	-0.147416	0.868704	104.209	-0.279291	0.999831	Not_significant	-0.000140761	NA	NA	NA	-0.000140761
ENSG00000072401.15	114.96	0.236665	0.999676	UBE2D1	all genes	318.132	-0.138025	0.999753	35.3381	0.0907282	0.999831	Not_significant	-0.000140761	NA	NA	NA	-0.000140761
ENSG00000072415.9	140.111	0.608115	0.999676	MPP5	all genes	755.093	-0.0908246	0.999753	25.3614	0.515304	0.999831	Not_significant	-0.000140761	NA	NA	NA	-0.000140761
ENSG00000072501.18	380.388	0.0905262	0.999676	SMC1A	all genes	1547.74	0.202465	0.827319	93.0626	0.286114	0.999831	Not_significant	-0.000140761	NA	NA	NA	-0.000140761
ENSG00000072506.13	303.052	0.126903	0.999676	HSD17B10	all genes	875.019	0.0547778	0.999753	91.4076	0.170358	0.999831	Not_significant	-0.000140761	NA	NA	NA	-0.000140761
ENSG00000072518.20	301.208	0.0507383	0.999676	MARK2	all genes	1531.99	0.0800374	0.999753	58.9605	0.0993798	0.999831	Not_significant	-0.000140761	NA	NA	NA	-0.000140761
ENSG00000072571.20	140.863	-0.203523	0.999676	HMMR	all genes	547.052	0.201975	0.999753	35.7255	-0.000448212	0.999831	Not_significant	-0.000140761	NA	NA	NA	-0.000140761
ENSG00000072682.18	360.89	-0.0893121	0.999676	P4HA2	all genes	1210.58	0.14748	0.999753	100.742	0.0484444	0.999831	Not_significant	-0.000140761	NA	NA	NA	-0.000140761
ENSG00000072736.19	274.193	0.0243499	0.999676	NFATC3	all genes	2003.79	-0.0423024	0.999753	24.3203	-0.0362079	0.999831	Not_significant	-0.000140761	NA	NA	NA	-0.000140761
ENSG00000072756.17	86.2404	-0.101766	0.999676	TRNT1	all genes	360.139	-0.190843	0.999753	20.6694	-0.310058	0.999831	Not_significant	-0.000140761	NA	NA	NA	-0.000140761
ENSG00000072778.20	1775.9	0.0841895	0.999676	ACADVL	all genes	6243.58	-0.0755181	0.999753	482.101	0.000801191	0.999831	Not_significant	-0.000140761	NA	NA	NA	-0.000140761
ENSG00000072786.13	167.836	-0.121938	0.999676	STK10	all genes	759.642	-0.0670041	0.999753	37.3977	-0.21343	0.999831	Not_significant	-0.000140761	NA	NA	NA	-0.000140761
ENSG00000072803.17	258.738	-0.449849	0.999676	FBXW11	all genes	1689.57	-0.200022	0.893814	32.6419	-0.644721	0.999831	Not_significant	-0.000140761	NA	NA	NA	-0.000140761
ENSG00000072849.11	149.975	-0.127791	0.999676	DERL2	all genes	486.021	0.0303033	0.999753	42.6827	-0.0774756	0.999831	Not_significant	-0.000140761	NA	NA	NA	-0.000140761
ENSG00000072864.15	304.796	-0.244604	0.999676	NDE1	all genes	1504.03	0.0618998	0.999753	61.8988	-0.188088	0.999831	Not_significant	-0.000140761	NA	NA	NA	-0.000140761
ENSG00000072954.7	107.815	0.0112026	0.999676	TMEM38A	all genes	366.981	-0.0611637	0.999753	29.8393	-0.0631601	0.999831	Not_significant	-0.000140761	NA	NA	NA	-0.000140761
ENSG00000072958.8	249.582	-0.353012	0.999676	AP1M1	all genes	781.583	0.318725	0.598041	72.3539	-0.0433036	0.999831	Not_significant	-0.000140761	NA	NA	NA	-0.000140761
ENSG00000073008.15	200.11	-0.131891	0.999676	PVR	all genes	820.297	0.0794832	0.999753	48.7075	-0.0870413	0.999831	Not_significant	-0.000140761	NA	NA	NA	-0.000140761
ENSG00000073050.11	176.227	-0.351874	0.999676	XRCC1	all genes	644.403	0.246525	0.990699	46.648	-0.137382	0.999831	Not_significant	-0.000140761	NA	NA	NA	-0.000140761
ENSG00000073060.16	365.031	-0.137255	0.999676	SCARB1	all genes	1476.35	0.0216596	0.999753	89.7835	-0.122433	0.999831	Not_significant	-0.000140761	NA	NA	NA	-0.000140761
ENSG00000073111.14	438.302	-0.0759338	0.999676	MCM2	all genes	1392.88	0.510298	0.00349592	126.003	0.432029	0.999831	RNA_up	-0.000140761	MCM2	0	0	-0.000140761
ENSG00000073169.14	115.785	-0.236003	0.999676	SELENOO	all genes	519.883	-0.110837	0.999753	26.0139	-0.377035	0.999831	Not_significant	-0.000140761	NA	NA	NA	-0.000140761
ENSG00000073350.13	566.451	-0.0331515	0.999676	LLGL2	all genes	2605.26	0.0158382	0.999753	124.209	-0.0387777	0.999831	Not_significant	-0.000140761	NA	NA	NA	-0.000140761
ENSG00000073536.18	112.503	0.234843	0.999676	NLE1	all genes	523.503	-0.0296038	0.999753	24.3603	0.214007	0.999831	Not_significant	-0.000140761	NA	NA	NA	-0.000140761
ENSG00000073578.17	361.286	0.161322	0.999676	SDHA	all genes	1522.86	0.16457	0.999753	85.8503	0.313147	0.999831	Not_significant	-0.000140761	NA	NA	NA	-0.000140761
ENSG00000073584.20	405.912	0.0786695	0.999676	SMARCE1	all genes	2584.01	0.11093	0.999753	54.4	0.192059	0.999831	Not_significant	-0.000140761	NA	NA	NA	-0.000140761
ENSG00000073614.13	323.528	-0.236293	0.999676	KDM5A	all genes	1804.1	-0.191465	0.774522	55.7024	-0.437726	0.999831	Not_significant	-0.000140761	NA	NA	NA	-0.000140761
ENSG00000073712.15	227.768	0.0189542	0.999676	FERMT2	all genes	883.022	-0.0209607	0.999753	57.8397	0.00718238	0.999831	Not_significant	-0.000140761	NA	NA	NA	-0.000140761
ENSG00000073792.15	409.328	0.406523	0.999676	IGF2BP2	all genes	2356.87	-0.00404736	0.999753	66.8598	0.392307	0.999831	Not_significant	-0.000140761	NA	NA	NA	-0.000140761
ENSG00000073921.18	475.889	0.295349	0.999676	PICALM	all genes	2227.28	-0.228326	0.352666	102.438	0.0631147	0.999831	Not_significant	-0.000140761	NA	NA	NA	-0.000140761
ENSG00000073969.18	161.055	0.0548033	0.999676	NSF	all genes	730.869	0.00212412	0.999753	35.7675	0.0614434	0.999831	Not_significant	-0.000140761	NA	NA	NA	-0.000140761
ENSG00000074054.18	316.77	-0.019168	0.999676	CLASP1	all genes	1609.26	-0.0133182	0.999753	62.1136	-0.0355853	0.999831	Not_significant	-0.000140761	NA	NA	NA	-0.000140761
ENSG00000074071.14	383.36	-0.0745309	0.999676	MRPS34	all genes	1108.52	0.108111	0.999753	115.565	0.023388	0.999831	Not_significant	-0.000140761	NA	NA	NA	-0.000140761
ENSG00000074181.9	936.515	0.121498	0.999676	NOTCH3	all genes	5504.63	-0.0255041	0.999753	147.564	0.0830524	0.999831	Not_significant	-0.000140761	NA	NA	NA	-0.000140761
ENSG00000074201.9	294.467	-0.220939	0.999676	CLNS1A	all genes	1031.83	0.0320377	0.999753	80.1041	-0.183827	0.999831	Not_significant	-0.000140761	NA	NA	NA	-0.000140761
ENSG00000074219.13	199.129	-0.259307	0.999676	TEAD2	all genes	1202.54	-0.0898271	0.999753	29.866	-0.386161	0.999831	Not_significant	-0.000140761	NA	NA	NA	-0.000140761
ENSG00000074266.21	82.4515	0.608664	0.999676	EED	all genes	320.471	0.030826	0.999753	20.8951	0.665812	0.999831	Not_significant	-0.000140761	NA	NA	NA	-0.000140761
ENSG00000074319.13	423.059	0.0953204	0.999676	TSG101	all genes	1380.29	-0.000832043	0.999753	119.947	0.0895501	0.999831	Not_significant	-0.000140761	NA	NA	NA	-0.000140761
ENSG00000074356.17	234.282	0.159592	0.999676	NCBP3	all genes	982.592	-0.0383268	0.999753	55.9274	0.112591	0.999831	Not_significant	-0.000140761	NA	NA	NA	-0.000140761
[truncated: 6,768 more rows]
