# Supplementary material for: DDX3X and DDX3Y are redundant in protein synthesis
Source: RNA. 2021 Dec;27(12):1577–88. doi: 10.1261/rna.078926.121 (PMC8594478; doi:10.1261/rna.078926.121)
Supplement: Supplemental Material [file supp_078926.121_Supplemental_Table_S3.xlsx]

## Sheet: raw_counts
dmso_ribo_rep1_25min

## Sheet: tpms
dmso_ribo_rep1_25min
